# Supplementary material for: Tissue signals imprint Aiolos expression in ILC2s to modulate type 2 immunity
Source: Mucosal Immunol. 2021 Aug 4;14(6):1306–22. doi: 10.1038/s41385-021-00431-5 (PMC8528704; doi:10.1038/s41385-021-00431-5)
Supplement: Supplementary file 2 — Supplementary Data 1 [file 41385_2021_431_MOESM2_ESM.xlsx]

## Sheet: 1vs1 overlapped fold 1.2
Supplementary Data 1: ILC2 tissue specific genes (1 versus 1 comparison)
Bone marrow ILC2			Large intestine ILC2			Lung ILC2			Pancreas ILC2			Small intestine ILC2			Large and Small intestine ILC2 common
upregulated	downregulated		upregulated	downregulated		upregulated	downregulated		upregulated	downregulated		upregulated	downregulated		upregulated	downregulated
Aldh2	Actg1		Appl1	Gm10076		Arhgap31	B2m		Acbd7	Adrb2		Aplp2	Ccr2		Abcb1a	AB124611
Apobec3	Adora2a		Arid5b	mt-Nd2		Btg1	Dnajb1		Actg1	Ccnl1		Arap2	Cd52		Abcb1b	Acp5
Cab39l	Areg		Areg	Ndufa3		Camk2n1	Eif4a1		Alox5	Clk1		Arf4	Cd81		Abhd17c	Alox5
Ccr9	Atf3		Arl5c			Ccl1	Emb		Anxa1	Dusp2		Atp8a2	Cdc42ep3		Ago2	Ankrd44
Chd3	Atp2b1		Atf3			Ccl21a	Gimap6		Arg1	Gem		AW112010	Crip1		Ahr	Arg1
Cirbp	Bhlhe40		Batf			Ccl5	Id2		Arpc2	Gm20186		Basp1	Ctla2a		Aig1	Arhgdib
Clec2i	Calca		Baz1a			Ctla2a	U2af1		Ass1	Hes1		Cd160	Dusp1		Arf4	Bcl2
Cnot6l	Ccdc184		Bcl2a1d			Fam71a	Ubc		Ccr2	Ier5		Cd74	Emp3		Arih1	Bloc1s1
Cpa3	Ccl1		Bcl2l11			Fgl2			Ccr8	Jun		Cybb	Eno1		Arl5b	Bmp7
Crlf3	Ccrl2		Bmp2			Frmd4b			Cd24a	Rhoh		Deptor	Fosb		Arl5c	Capns1
Dusp1	Cdkn1a		Cd28			Furin			Cd47	Smad7		Dkk3	Fxyd5		Arpc3	Ccr2
Egr1	Cebpb		Cd83			Gm10073			Clps	Snhg9		Dnaja1	Il1rl1		Asb2	Cd37
Fos	Chd7		Cdkn1a			Gm10263			Crip1	Son		Dnajb1	Klf2		Atf4	Clic1
Gimap1	Cish		Chd7			Gm11808			Dusp5	Tra2a		Dnajb6	Klf6		Atp6v0d1	Commd8
Gm10138	Cotl1		Ckb			Gm17056			Emp3	Tra2b		Enpp4	Lgals1		AW011738	Coro1a
Gsto1	Crem		Cldnd1			Gm2000			Fxyd5			Epas1	Mdfic		Basp1	Cyba
Hspa5	Csf2		Csf2			Gm8186			Gimap3			Gzma	Plp2		Batf	Dok2
Ier2	Cwc25		Cxcl1			Gm9843			Gimap4			Hsp90aa1	Ramp1		Bcl10	Dtnbp1
Ier5	Cxcl1		Cxcl3			Hba-a2			Glipr2			Hspa1b	Rgcc		Bcl2l11	Emp3
Il16	Cxcl2		Cxcr6			Hbb-bs			Ifitm3			Hspa8	S100a10		Birc3	Esyt1
Il6ra	Cxcr6		Ddit4			Milr1			Lgals1			Hspe1	S100a11		Bpnt1	Fkbp3
Irf1	Cytip		Dennd4a			Nrp1			Lmna			Il17rb	S100a4		Btbd9	Glipr2
Itm2c	Dgat1		Dusp4			Pdcd4			Lpcat2			Isca1	S100a6		Bzw2	Gmfg
Ivns1abp	Dusp10		ENSMUSG00000029333			Prnp			Ltb4r1			Isy1	Serpinb1a		Ccr4	Grcc10
Jun	Dusp5		Ets1			Rcc2			Map6			Map1lc3a	Sh3bgrl3		Ccrl2	Hmgb1
Junb	Eprs		Ets2			Retnlg			Mmp2			Mras	Thy1		Cd72	Ikzf1
Jund	Fam110a		Fam110a			Rpl27-ps3			Myl6			Neb	Tnfsf11		Cd74	Il1rl1
Klf9	Fgl2		Fosl2			Rps12-ps3			Nrgn			Nkg7	Tspo		Cd83	Itgb2
Leng9	Fosl2		Gabpb1			Rps26-ps1			Plp2			Nrip1	Txnip		Cdip1	Jund
Limd2	Furin		Gadd45b			Rps27rt			Prelid1			Osgin1	Vim		Cdk11b	Klf2
Ly6a	Gadd45b		Gch1			Rps28			Rexo2			Pde1c			Chd2	Klf6
Lztfl1	Gm12840		Gm12840			Rps29			Runx1t1			Plac8			Cited4	Lamtor2
Mir142hg	Gna13		Gm49339			S100a4			S100a10			Ppme1			Cnnm2	Lat
Pdrg1	Gpr132		Gpr183			S100a8			S100a11			Ret			Coq10b	Limd2
Phlda1	Hilpda		Hilpda			S100a9			S100a6			Rps26			Crem	Lpcat2
Pik3ip1	Hs3st1		Icam1			Scgb1a1			Serpinb1a			Serp1			Cwc25	Ltb
Pnrc1	Ifngr1		Icos			Sdc4			Sh3bgrl3			Taldo1			Cxcl10	Ltb4r1
Ppp1r10	Igsf5		Id2			Smad7			Stc2			Tgm2			Cyp51	Ly6e
Ptma	Il2rb		Ifrd1			Stab1			Tmem176a			Txk			Cystm1	Myl6
Rsrp1	Il4ra		Ikzf3			Uba52			Tmem176b						Cytip	Ost4
Samhd1	Il5		Il13			Wdr89			Vim						D16Ertd472e	Pdcd5
Scand1	Ipmk		Il22			Yes1									Dad1	Pdia3
Sdha	Irs2		Il2rb			Zcchc10									Ddit4	Pfn1
Selenop	Itgav		Il5			Znrf1									Ddx3y	Phlda1
Sesn1	Itk		Ipmk												Dgat1	Polr2f
Slc6a13	Itpkb		Itgav												Dgat2	Ptprcap
Srsf5	Kit		Klrk1												Dnaja4	Rabac1
Ssbp2	Klrg1		Lilr4b												Dnajb1	Ramp1
St3gal6	Lmo4		Lilr4b												Dnajb6	Rarg
Stab2	Mxd1		Litaf												Dot1l	Rgcc
Tceal9	Nabp1		Maff												Dusp10	Rnaseh2c
Tgtp1	Neurl3		Marcksl1												Egln3	Rnf128
Tgtp2	Nfkb1		Myc												Eif4e	Rpl9-ps6
Tktl1	Nr4a1		Nfil3												Eif4g2	S100a10
Txnip	Nr4a2		Nfkbiz												Eif5	Samhd1
Ubb	Nr4a3		Nr4a1												Elf1	Selenow
Ubc	Odc1		Nr4a3												Ell2	Sema4a
Ypel3	Paxbp1		Odc1												Elovl5	Serinc3
Zfp36	Plaur		Orai1												Emd	Shisa5
	Plscr1		Pdcd1												Epas1	Slc25a4
	Ppp1r16b		Pde10a												Eprs	Slc7a8
	Ptpn13		Pde4b												Ern1	Snrpd2
	Ptpn9		Pim1												Fbxo34	Snrpd3
	Ramp3		Pim3												Fosl2	Spint2
	Rgs10		Plaur												Gabpb1	Tmem59
	Rgs2		Plscr1												Gata3	Tonsl
	Rora		Pxdc1												Gem	Tubb5
	Rrad		Ramp3												Gjb2	Uqcr11
	Samsn1		Rasgef1b												Gla	Ypel3
	Snx18		Rel												Gm12840	Ywhah
	Socs2		Rgs1												Gpbp1	Zfp36l2
	Spcs3		Satb1												Gpr132
	Spry2		Sla												Gpr65
	Spty2d1		Slc38a1												Gpx4
	Stk17b		Snx20												Gtpbp4
	Tent5a		Sytl3												H2-Q6
	Tiparp		Tgif1												H2-Q7
	Tmem64		Tiparp												Hic1
	Tob2		Tnfaip8												Hilpda
	Traf1		Tnfrsf9												Hmgcr
	Ubl3		Tnfsf9												Hmgcs1
	Uhrf2		Tob2												Hs3st1
	Usmg5		Tox												Hsp90aa1
	Vps37b		Ubl3												Hsp90ab1
	Wac														Hspa1a
	Zap70														Hspa1b
															Hspa8
															Hsph1
															Idi1
															Ifrd1
															Ikzf2
															Ikzf3
															Il13
															Il2rb
															Il4
															Insig1
															Irak2
															Isg15
															Isy1
															Jchain
															Jmy
															Kdm2b
															Klrb1b
															Lin54
															Litaf
															Lmo4
															Maff
															Med31
															Mmd
															Morf4l2
															Mrps6
															Msmo1
															Mt1
															Mt2
															Mxd1
															Mxi1
															Nab1
															Neurl3
															Nfe2l2
															Nfkbib
															Nfkbie
															Nkg7
															Npnt
															Nr3c1
															Nr4a1
															Nr4a3
															Nrip1
															Nsd3
															Opa3
															Osbpl9
															Pafah1b1
															Pdcd1lg2
															Pim3
															Ppfia1
															Prr7
															Ptgs2
															Ptp4a1
															Ptp4a2
															Pxdc1
															Rab20
															Rab8b
															Ramp3
															Rasa2
															Rel
															Rheb
															Rhog
															Rora
															Rrad
															Rsrc2
															Runx3
															Samsn1
															Sar1a
															Saraf
															Sde2
															Serpinb6b
															Slc25a3
															Slc38a1
															Snhg12
															Snx18
															Spag9
															Spty2d1
															Sqstm1
															Srrd
															Ssr3
															Stard4
															Stat4
															Sumo1
															Sytl3
															Tcf7
															Tent5a
															Tex2
															Tfip11
															Tgm2
															Tiparp
															Tnfrsf1b
															Tnfrsf9
															Tnip1
															Tpm4
															Traf1
															Traf4
															Txk
															Usmg5
															Vps37b
															Zc3h15
															Zc3hav1
															Zfas1
															Zfp131

## Sheet: 1vsall fold 1.2
Supplementary Data 1: Tissue ILC2 differentially expressed genes (1 versus all comparison)
Bone marrow ILC2					Large intestine ILC2					lung ILC2					Pancreas ILC2					Small intestine ILC2
upregulated		downregulated			upregulated		downregulated			upregulated		downregulated			upregulated		downregulated			upregulated		downregulated
Log2(fold change)	gene	Log2(fold change)	gene		Log2(fold change)	gene	Log2(fold change)	gene		Log2(fold change)	gene	Log2(fold change)	gene		Log2(fold change)	gene	Log2(fold change)	gene		Log2(fold change)	gene	Log2(fold change)	gene
1.89099	Jun	-2.55446	Hilpda		1.9241	Ramp3	-1.61033	Hbb-bs		1.33463	Rps27rt	-1.84052	Hspa1a		1.62237	Lgals1	-1.70706	Hspa1a		1.59369	Hspa1a	-1.96401	S100a6
1.60602	Ccr9	-2.25939	Vps37b		1.67408	Hilpda	-1.13812	Ccr9		1.28229	Hbb-bs	-1.2626	Hilpda		1.53306	S100a6	-1.61612	Jun		1.49527	Gzma	-1.75283	Lgals1
1.57648	Lztfl1	-2.11827	Hspa1a		1.62279	Gadd45b	-1.05205	Ltb		1.24377	Ctla2a	-1.17861	Isg15		1.25535	Ccr2	-1.60049	Gem		1.28706	Crem	-1.65756	S100a4
1.45649	Zfp36	-2.07783	Gadd45b		1.2857	Vps37b	-1.02823	Lztfl1		1.19057	Ccl1	-1.1416	Dnajb1		1.16914	Hbb-bs	-1.31653	Hes1		1.24149	Dnajb1	-1.64922	Hbb-bs
1.12829	Phlda1	-1.98566	Nr4a1		1.26084	Gm12840	-0.965383	Jun		1.08134	S100a8	-0.921011	Gem		1.02938	Crip1	-1.18174	Ramp3		1.1677	Isg15	-1.45227	Rgcc
1.05026	St3gal6	-1.82668	Ramp3		1.24188	Il22	-0.904379	Hba-a1		1.07212	Hba-a2	-0.916622	Ly6a		1.02699	Vim	-1.15607	Isg15		1.12869	Gem	-1.34946	Ccr2
1.02414	Egr1	-1.75028	Crem		1.22577	Tiparp	-0.902047	Ccr2		1.00514	S100a9	-0.903947	Crem		1.02053	Lmna	-1.15584	Ifrd1		1.11123	Eprs	-1.3261	Ctla2a
1.00257	Fos	-1.64965	Hbb-bs		1.22274	Il13	-0.852703	Rnf128		0.935153	Camk2n1	-0.834982	Ifrd1		0.965326	S100a10	-1.15514	Crem		1.09403	Basp1	-1.31872	Ramp1
0.982678	Ly6a	-1.63523	Cxcl2		1.21062	Arl5c	-0.85142	Zfp36l2		0.871764	S100a4	-0.828497	Dnaja1		0.867637	S100a11	-1.12934	Zfp36		1.06696	Nkg7	-1.3022	Crip1
0.925835	Ier2	-1.5947	Ccl1		1.19567	Csf2	-0.818429	Limd2		0.840202	Gm17056	-0.756797	Ccr9		0.8176	Tmem176b	-1.06797	Ccr9		1.06229	Epas1	-1.22715	S100a10
0.869022	Irf1	-1.56989	S100a6		1.19465	Gem	-0.799735	Ly6a		0.834801	Gm2000	-0.718693	Jchain		0.786341	S100a4	-1.04602	Pxdc1		1.05795	Vps37b	-1.12845	Fosb
0.822968	Klf9	-1.55004	Rgs2		1.19049	Rel	-0.780391	Gm10076		0.832525	Wdr89	-0.695742	Id2		0.784703	Fxyd5	-0.988769	Vps37b		1.04403	Hsp90aa1	-1.1243	Cxcl2
0.822793	Dusp1	-1.46253	Lgals1		1.18797	Ifrd1	-0.756159	Lpcat2		0.757871	Hba-a1	-0.678861	Vps37b		0.763608	Lpcat2	-0.948338	Lztfl1		1.02739	Arf4	-1.12242	Vim
0.81437	Ier5	-1.45646	Tiparp		1.18735	Odc1	-0.755792	Hba-a2		0.737263	Sdc4	-0.653398	Lilrb4a		0.761382	Hba-a1	-0.921649	Ptp4a1		1.01461	Cwc25	-1.10901	Thy1
0.762069	Il6ra	-1.42123	Fosl2		1.1551	Atf3	-0.751004	Phlda1		0.719979	Scgb1a1	-0.65054	Hsp90aa1		0.758836	Nrgn	-0.913204	Dnajb1		0.985544	Osgin1	-1.03994	Ltb
0.759369	Stab2	-1.40605	Atf3		1.1326	Hspa1a	-0.71526	Samhd1		0.705253	Bhlhe40	-0.634639	Cxcl10		0.753125	Arg1	-0.89275	Tiparp		0.969849	Cxcl10	-1.02629	Phlda1
0.733547	Samhd1	-1.35659	Csf2		1.13148	Cdkn1a	-0.706371	Ypel3		0.70447	Fgl2	-0.62014	St3gal6		0.750149	Actg1	-0.835819	Basp1		0.936533	Dnaja1	-1.00568	Ly6a
0.686993	Apobec3	-1.31427	Socs2		1.12721	Cd28	-0.684578	Shisa5		0.694323	Ccl5	-0.619088	Cwc25		0.741294	Gimap3	-0.835613	Gm20186		0.920964	Cdk11b	-0.997561	Zfp36l2
0.679864	Limd2	-1.29246	Lmna		1.12162	Pxdc1	-0.670036	St3gal6		0.689766	Smad7	-0.611466	Il4		0.734681	Stc2	-0.835609	Rel		0.9061	Isy1	-0.986884	Lpcat2
0.667815	Ypel3	-1.27239	Isg15		1.11913	Pdcd1	-0.654998	Jund		0.668736	Furin	-0.596491	Mxd1		0.718966	Cd3g	-0.822867	Ier5		0.887121	Nrip1	-0.966616	Emp3
0.666036	Fosb	-1.24105	Ccdc184		1.11339	Fosl2	-0.652467	Ltb4r1		0.655985	Gm26802	-0.587218	Ramp3		0.706329	Tmem176a	-0.811756	Gm12840		0.88644	Dnajb6	-0.955169	Ccl1
0.655636	Ltb	-1.21023	Hs3st1		1.08964	Isg15	-0.649819	S100a10		0.648606	Hbb-bt	-0.582763	Hs3st1		0.690141	Ltb4r1	-0.799294	Cwc25		0.876607	Hspa1b	-0.954842	Rnf128
0.642419	Klf6	-1.20947	Rora		1.07227	Crem	-0.644707	Arg1		0.63115	Gm10263	-0.562909	Gimap6		0.639061	Cxcl2	-0.797549	Cxcl10		0.86292	Hilpda	-0.948997	Il1rl1
0.633849	Txnip	-1.20069	S100a4		1.07218	Tnfrsf9	-0.629898	mt-Co2		0.62779	Gm8186	-0.560788	Ftl1		0.626571	Hba-a2	-0.7857	Fos		0.854444	Cd74	-0.933449	Jun
0.632093	Jund	-1.19877	Areg		1.03936	Mxd1	-0.626612	Emp3		0.627088	Arhgap31	-0.545644	Zfp36		0.626311	Anxa1	-0.767472	Il4		0.833448	Txk	-0.930663	Dusp1
0.627365	Hspa5	-1.17279	Cdkn1a		1.02167	Nr4a3	-0.600242	Ptprcap		0.59621	Cd69	-0.535453	Ubc		0.612362	Myl6	-0.75188	Arl5c		0.832308	Ptp4a1	-0.9194	S100a11
0.605328	Junb	-1.16832	Eprs		1.02055	Sytl3	-0.597541	Arhgdib		0.595249	Gm10076	-0.520784	Basp1		0.609164	Sh3bgrl3	-0.745585	Eprs		0.8306	Tiparp	-0.91861	Lmna
0.579973	Ftl1	-1.16218	Gm12840		1.0165	Cxcl1	-0.580652	Gstp1		0.593856	Ahnak	-0.511068	Nkg7		0.601898	Emp3	-0.728693	Arf4		0.761369	Hsp90ab1	-0.918251	Klf2
0.579182	Ivns1abp	-1.1342	Mxd1		0.973184	Plaur	-0.57753	Pdia3		0.586075	Gm9843	-0.509217	Hspa1b		0.594705	Socs2	-0.728432	Jchain		0.754728	Ifrd1	-0.916539	Ltb4r1
0.576693	Ptma	-1.11541	Cwc25		0.947122	Nr4a1	-0.571376	Alox5		0.581949	Gm11808	-0.504432	Dgat1		0.589742	Dusp5	-0.723578	Cdk11b		0.754705	Emd	-0.903481	Fos
0.56945	Jmjd1c	-1.11423	Rel		0.943215	Bpnt1	-0.55976	Pfn1		0.581596	Prnp	-0.500042	Hspa8		0.585304	Cd24a	-0.711023	Nkg7		0.753248	Fam46a	-0.889787	Fxyd5
0.559643	Pik3ip1	-1.11355	Gem		0.934864	Il5	-0.545116	Gmfg		0.580476	Rps12-ps3	-0.494827	Eprs		0.58513	Rnf128	-0.709952	Hsp90aa1		0.751621	Hspe1	-0.887675	Arg1
0.547256	Ubb	-1.10527	Odc1		0.933259	Fam46a	-0.54265	Gm10020		0.579752	Frmd4b	-0.492868	Eif4a1		0.58108	Rgcc	-0.704109	Irf1		0.747333	Ccrl2	-0.861626	Klf6
0.522888	Tktl1	-1.09185	Samsn1		0.928501	Rora	-0.542233	mt-Atp6		0.574049	Zcchc10	-0.489739	Tiparp		0.57436	Plp2	-0.686947	Rgs1		0.744009	Spty2d1	-0.859726	Lztfl1
0.502631	Gm10138	-1.07174	Fam46a		0.917155	Fam110a	-0.527745	Sema4a		0.568257	Uba52	-0.489352	Hspa5		0.569683	Zfp36l2	-0.660841	Gzma		0.73773	Deptor	-0.857855	Mdfic
0.501751	Leng9	-1.06737	Ctla2a		0.892309	Cwc25	-0.527297	Klf2		0.557637	Cd44	-0.488724	Rel		0.545532	Actb	-0.660575	Bpnt1		0.73697	Dgat1	-0.811347	Zfp36
0.498945	Tceal9	-1.05884	Calca		0.869626	Samsn1	-0.52154	Serinc3		0.553324	Ccl21a	-0.487127	Gla		0.54168	Ass1	-0.643502	Osgin1		0.735171	Nsd3	-0.78098	Jund
0.496569	Ppp1r10	-1.03302	Furin		0.867831	Dgat1	-0.515412	Ly6e		0.552703	Btg1	-0.467659	Fam46a		0.532179	Hbb-bt	-0.63032	Epas1		0.731755	Il4	-0.756805	Hba-a2
0.494689	Aldh2	-1.02498	Spty2d1		0.865937	Areg	-0.514559	Lgals1		0.546627	Ramp1	-0.465886	Bpnt1		0.525057	Alox5	-0.613592	Nrip1		0.726977	Map1lc3a	-0.749917	Samhd1
0.486348	Sesn1	-0.999529	Klrg1		0.858495	Ptp4a1	-0.508036	Rgcc		0.545362	Rcc2	-0.462172	Txk		0.524114	Metrnl	-0.59916	Atf4		0.716939	Hsph1	-0.702726	Shisa5
0.474001	Ptprcap	-0.988507	Dusp10		0.856018	Lilr4b	-0.500358	Ccl5		0.506808	Tnfsf11	-0.459351	Ccrl2		0.520173	Thy1	-0.597617	Ivns1abp		0.707533	Arih1	-0.701392	Ptprcap
0.468367	Srsf5	-0.924061	Ccrl2		0.853443	Cxcl2	-0.492428	Hbb-bt		0.494618	Rps28	-0.457067	Irf1		0.517125	Bambi	-0.597578	Smad7		0.704934	Lmo4	-0.699869	Hba-a1
0.461205	Mir142hg	-0.923156	Ahnak		0.851308	Nr4a2	-0.491178	Uqcrb		0.493464	Fam71a	-0.451278	Psmb8		0.506589	Tagln2	-0.597354	Coq10b		0.699082	Usmg5	-0.669444	Limd2
0.459407	Slc6a13	-0.918604	Dgat1		0.845995	Ccl1	-0.475664	Fxyd5		0.491198	Klf4	-0.444849	Lilr4b		0.498098	Gimap4	-0.591347	Rsrc2		0.69367	Rel	-0.668916	Sh3bgrl3
0.452382	Cnot6l	-0.91363	Nfkb1		0.839823	Litaf	-0.472176	Snrpd3		0.490201	Nr4a2	-0.439283	Arl5c		0.496792	Rexo2	-0.580636	Egr1		0.681361	Coq10b	-0.653462	Sema4a
0.45188	Klf10	-0.90178	Nabp1		0.834755	Gpr183	-0.468662	Swi5		0.481596	Gm10073	-0.434172	Gpr183		0.496523	Ahnak	-0.580436	Cd74		0.67513	Mxd1	-0.651455	Ier2
0.44022	Cirbp	-0.892254	Fam110a		0.831506	Lilrb4a	-0.464656	Park7		0.476102	Cish	-0.432456	Batf		0.488411	Klrg1	-0.578549	Il17rb		0.673341	Ret	-0.650434	Txnip
0.439511	Ubc	-0.874399	Itk		0.815614	Ikzf3	-0.461833	Fkbp3		0.47397	Rps29	-0.429581	Btg2		0.47406	Pfn1	-0.565532	Sytl3		0.658296	Med31	-0.649564	Tmem176b
0.436168	Pdia3	-0.869782	Cxcl1		0.806948	Pim3	-0.454357	Rpl6l		0.468245	Milr1	-0.420999	Emb		0.468952	Runx1t1	-0.563863	Mt1		0.651819	Cytip	-0.641586	Pfn1
0.436059	Rhob	-0.867728	Traf1		0.78967	Gch1	-0.453815	Tmem59		0.467653	Rpl27-ps3	-0.418904	Med31		0.468654	Glipr2	-0.561317	Clk1		0.651234	Hspa8	-0.632413	Tspo
0.434834	Chd3	-0.854495	Usmg5		0.786334	Bcl2l11	-0.453336	Lamtor2		0.466478	Krt83	-0.418874	Nrros		0.466796	Acbd7	-0.558441	Med31		0.634352	AW011738	-0.630872	Tnfsf11
0.43106	Mdh1	-0.832844	Fgl2		0.761119	Traf1	-0.453148	Spint2		0.46303	Retnlg	-0.417082	Cdk11b		0.456966	Arhgdib	-0.556805	Hspa5		0.627172	Mt1	-0.621143	Arhgdib
0.426365	Cpa3	-0.826875	Nr4a2		0.754863	Cxcl10	-0.448585	Klf6		0.459794	Fosb	-0.416543	Lztfl1		0.443182	Gm10076	-0.555666	Ikzf3		0.621563	Arap2	-0.61163	Ypel3
0.425966	Rsrp1	-0.824156	Basp1		0.753087	Bcl2a1d	-0.443719	Tmem158		0.456189	Rps21	-0.410384	Sytl3		0.439497	S100a13	-0.554136	Fam46a		0.616726	Tgm2	-0.604129	Serinc3
0.425795	Pnrc1	-0.820163	Crip1		0.752572	Nfil3	-0.438486	Il2rg		0.444996	Nmt2	-0.410186	B2m		0.43947	Ctla2a	-0.549208	Litaf		0.614306	Dgat2	-0.601127	Eno1
0.425547	Ppp1cc	-0.817722	Nr4a3		0.74303	Ccrl2	-0.437275	Dok2		0.440668	Rgcc	-0.398903	Bcas3		0.437801	Cd47	-0.542527	Adrb2		0.611595	Dad1	-0.584838	Clic1
0.424453	Tspan32	-0.812166	Dnajb1		0.741847	Eprs	-0.436294	Gzma		0.437954	Il1rl1	-0.398505	Rpl22l1		0.436991	Ifitm3	-0.537328	Hsp90ab1		0.609573	Hs3st1	-0.578333	Pdia3
0.419843	Gm8797	-0.811598	Il13		0.741001	Tgif1	-0.430759	Stab2		0.437942	Amd1	-0.39743	Ddit4		0.432842	Mdfic	-0.535187	Dgat1		0.607206	Hic1	-0.573399	Ahnak
0.419626	Il2rg	-0.801679	Plaur		0.737334	Dad1	-0.428498	Clic1		0.43417	Yes1	-0.39139	Ccr4		0.42898	Tmsb10	-0.52863	Icos		0.602429	Gla	-0.572681	Rabac1
0.410485	Selenop	-0.789706	Nrip1		0.731844	Rgs1	-0.428013	Myl6		0.432053	Spry2	-0.38963	Emd		0.42233	Ramp1	-0.527737	Gla		0.598755	Slc25a3	-0.571208	Dok2
0.407051	5031425E22Rik	-0.785894	Vim		0.723819	Ddit4	-0.422046	Rnaset2a		0.43174	Rps26-ps1	-0.382459	Cyp51		0.422281	Klf5	-0.524592	Il13		0.59707	Pxdc1	-0.565275	Alox5
0.404369	Rarg	-0.78431	Il4ra		0.718281	Chd7	-0.414463	Ywhah		0.430503	Cd3g	-0.376014	Osgin1		0.416892	Eno1	-0.523708	Ier2		0.596159	Rab20	-0.554153	Cd52
0.396354	Tgtp2	-0.783684	Cytip		0.712002	Cd83	-0.412695	Selenof		0.425524	Rbpj	-0.373506	Il22		0.415724	Dtnbp1	-0.521168	Skil		0.594393	Rora	-0.551151	Tmem158
0.395678	Btg2	-0.781376	Hba-a2		0.711851	Cytip	-0.410256	Lat		0.41822	Stab1	-0.370876	Ivns1abp		0.415076	Dach2	-0.520355	Dusp2		0.594064	Bpnt1	-0.548712	Glipr2
0.394382	Gsto1	-0.766428	Cxcl10		0.708654	Dusp10	-0.408948	Gimap3		0.415758	Nrp1	-0.36971	Gpx4		0.413944	Gmfg	-0.516829	Mxd1		0.591711	Snx18	-0.540469	Gstp1
0.391767	Clec2i	-0.765984	Pxdc1		0.705089	Il4	-0.40825	Coro1a		0.409063	Cotl1	-0.366003	Ppp1r15a		0.40716	Ccr8	-0.512759	Ccnl1		0.590712	Samsn1	-0.538571	Cd3g
0.390691	Sdha	-0.75296	Actg1		0.703493	Plscr1	-0.405832	Egr1		0.408366	Akap13	-0.365929	Eif6		0.401006	Gm10020	-0.506195	Tgif1		0.588265	Zfas1	-0.532388	Klf9
0.390218	Itm2c	-0.745111	Spry2		0.701594	Hes1	-0.402632	Ramp1		0.405918	Capg	-0.3659	Samhd1		0.397277	Coro1a	-0.505191	Tnfrsf9		0.587465	Atf4	-0.531256	Bcas3
0.389314	Shisa5	-0.740428	Ifrd1		0.697419	Egln3	-0.401464	Lamp1		0.394667	Pdcd4	-0.364732	Cytip		0.394613	Rgs2	-0.501907	Tra2b		0.577492	Hes1	-0.530247	Myl6
0.388928	Hnrnpu	-0.731958	Chd7		0.694956	Jchain	-0.397651	Gpsm3		0.392103	Fhl2	-0.360761	Cd74		0.393853	Rabac1	-0.50036	Dad1		0.57054	Nop53	-0.527449	Capns1
0.379254	Bcas3	-0.719131	Dusp5		0.684344	Cyp51	-0.396542	Rnaseh2c		0.389521	Atf3	-0.360705	Gstp1		0.388775	Clic1	-0.49885	Pdcd1		0.569359	Skil	-0.52496	Gmfg
0.377839	Gimap1	-0.717618	Tob2		0.683922	Gabpb1	-0.395213	mt-Nd2		0.387737	mt-Atp8	-0.357871	Sub1		0.386876	Mmp2	-0.495046	Rps27rt		0.566866	Rsrc2	-0.521424	Plp2
0.376309	Scand1	-0.716731	Ipmk		0.679041	Abhd17c	-0.387355	Actb		0.380378	Rpl38	-0.356485	Dnajb6		0.386165	Card19	-0.490304	Eif5		0.564543	Arl5b	-0.518383	Eif5a
0.376083	Gm26802	-0.71567	Plscr1		0.661566	Med31	-0.387158	Capns1		0.379872	Skil	-0.354799	Tnfrsf9		0.385661	Cyba	-0.487068	Ahr		0.55505	Mmd	-0.516551	Egr1
0.374666	Serinc3	-0.715542	Cd3g		0.659067	Nr3c1	-0.387052	Dtnbp1		0.377319	Klf2	-0.354702	AW011738		0.383581	Sgk1	-0.486839	Hspa1b		0.554896	Gm12840	-0.514162	Selenof
0.372905	Cab39l	-0.711796	Lmo4		0.658065	Ccr4	-0.386283	Ndufa3		0.373259	Gm12216	-0.342953	Ptp4a1		0.382128	Fam213a	-0.482369	Cdkn1a		0.554755	Il17rb	-0.510717	Lfng
0.372318	Rlim	-0.707947	Dnajb6		0.654896	Satb1	-0.3847	Bcas3		0.370703	Cd52	-0.342779	Uqcrb		0.372391	Ccdc184	-0.480506	Zfas1		0.550568	Serp1	-0.5104	Cd81
0.371943	Rpl22l1	-0.70537	Ptp4a1		0.652559	Il2rb	-0.384082	Rabac1		0.368924	Rpl23a-ps3	-0.3413	Gata3		0.368861	Lamtor2	-0.479153	Tra2a		0.549546	Traf1	-0.501224	Lamtor2
0.361719	Ogt	-0.701947	Arl5c		0.650436	Mt1	-0.382946	Bcl2		0.368119	Snhg9	-0.33896	Rps27l		0.368143	Rpl6l	-0.47752	Runx3		0.546267	Cd160	-0.496656	Rarg
0.361693	Hmgb1	-0.701743	Gna13		0.645427	Maff	-0.382525	Atp5j		0.364494	Irf2bp2	-0.336671	Hsph1		0.367896	Arpc2	-0.473049	H2-Q6		0.545603	Runx3	-0.49542	Capg
0.361436	Arhgef1	-0.69799	Isy1		0.64408	Coq10b	-0.38213	Tonsl		0.360776	Pard3	-0.334496	Cnbp		0.36743	Serpinb1a	-0.472708	Ddx3y		0.540627	Jmy	-0.495321	Serpinb1a
0.356511	mt-Atp6	-0.697756	Il5		0.643176	Batf	-0.378922	Glipr2		0.360114	Tsc22d2	-0.33408	Egr1		0.360055	Nme1	-0.471226	Txk		0.528368	Prr7	-0.494006	Cyba
0.356351	Tsc22d3	-0.691095	Ppp1r16b		0.64274	Dnajb1	-0.378168	Ppp1ca		0.358606	Znrf1	-0.333813	Hspe1		0.360046	Cd82	-0.469428	Ftl1		0.524822	Atp8a2	-0.491194	Zcchc10
0.35448	Dusp2	-0.690035	Bhlhe40		0.642432	Basp1	-0.375185	Rps18-ps3		0.354874	Il2	-0.333152	Psme2		0.355611	mt-Co2	-0.46546	Rora		0.524629	Sqstm1	-0.490505	Ly6e
0.352172	Ly6e	-0.687632	Rrad		0.641095	Prr7	-0.36658	Rarg		0.347285	Nebl	-0.327191	Arf4		0.354848	Lat	-0.46384	Rab20		0.524311	Ddx3y	-0.490478	Rnaseh2c
0.351656	Tbc1d10c	-0.686602	Dnaja1		0.632485	Traf4	-0.366378	Zfp36		0.345654	Spry1	-0.326636	Satb1		0.354801	Gstp1	-0.462013	Kdm6b		0.523369	Birc3	-0.489219	AB124611
0.349524	Il16	-0.682482	Bpnt1		0.624266	Ets2	-0.365998	Cyba		0.343962	Ctla2b	-0.324744	Impdh2		0.354255	Dynll1	-0.461327	Nsd3		0.520123	Nr3c1	-0.478359	Ywhah
0.347008	Ctsd	-0.681147	Il2rb		0.623354	Itgav	-0.365462	Psenen		0.329386	Actb	-0.324731	H2-Q6		0.351756	Uqcrb	-0.455411	Il22		0.518714	Plac8	-0.478093	Anxa1
0.346737	Pdrg1	-0.67606	Ccr2		0.603959	Cdk11b	-0.365174	Apobec3		0.327187	Thy1	-0.324711	Abhd17c		0.34953	Bbs9	-0.450029	Id2		0.518203	Gpx4	-0.475815	Hbb-bt
0.34448	Gstp1	-0.675085	Litaf		0.60248	Tob2	-0.365142	Ppp1cc		0.324044	Hes1	-0.324709	Socs2		0.349322	Tspo	-0.449197	Nfkbia		0.516176	Enpp4	-0.475745	Atp5j
0.344002	Abtb1	-0.668633	Emd		0.596926	Usmg5	-0.361882	Ptma		0.323597	Crip1	-0.323169	Morf4l2		0.348928	Furin	-0.439721	Hsph1		0.515528	Cited4	-0.475002	Bcl2
0.343409	Ssbp2	-0.665453	Dad1		0.596344	Cxcr6	-0.359111	Hnrnpu		0.32217	Nfkb1	-0.323051	Il13		0.348191	Ptpn9	-0.437258	AW011738		0.505216	Gpr132	-0.474355	Fkbp3
0.34117	Selenof	-0.65978	Nr3c1		0.595484	Ccdc184	-0.35889	Stc2		0.319952	Notch2	-0.322685	Coq10b		0.348132	Sema4a	-0.435707	Isy1		0.500169	Morf4l2	-0.473183	Ptma
0.34012	Pole4	-0.658938	Itgav		0.595019	Pde10a	-0.357554	Gabarapl2		0.315872	Sdhaf1	-0.318242	Nr4a1		0.343062	Cdk6	-0.434247	Snhg9		0.497763	Rrad	-0.473024	mt-Co2
0.339509	Mfge8	-0.658165	Pim3		0.59076	Aebp2	-0.357282	Tspan13		0.313224	Malat1	-0.315663	Elf1		0.343005	Fkbp3	-0.430046	Pim3		0.494255	Cyp51	-0.471385	Snrpd3
0.33835	Coro2a	-0.644696	Sytl3		0.589158	Ckb	-0.356914	Tktl1		0.310632	Adgre5	-0.310871	Mboat1		0.340218	Cd52	-0.427644	Sqstm1		0.490183	Ccr4	-0.46989	Spint2
0.337174	Dpm1	-0.633942	Irs2		0.587699	Nabp1	-0.356412	Slc6a13		0.30858	Klf10	-0.309509	Nop53		0.340185	Ppp1ca	-0.427231	Dnajb6		0.48814	Eif5	-0.466437	Cd47
0.33716	Tra2b	-0.630543	Gzma		0.579169	Rsrc2	-0.355493	Dusp1		0.308371	Itpr1	-0.309137	Taldo1		0.339451	Snrpd3	-0.423998	Pde4b		0.480865	Mras	-0.465101	Tspan32
0.332284	Neat1	-0.630504	Cdk11b		0.574735	Icos	-0.354963	Il6ra		0.306837	Cdkn1a	-0.307048	Fam105a		0.338201	Tnfrsf18	-0.423176	Snhg12		0.475231	Saraf	-0.462818	Dtnbp1
0.330026	S1pr4	-0.623168	Snx18		0.57469	Tnip1	-0.354165	Mdh1		0.306228	Picalm	-0.306347	Mdh1		0.337279	Swi5	-0.416741	Arih1		0.468163	Ahr	-0.461941	Lat
0.328855	Clk1	-0.620753	Cotl1		0.573826	Klrk1	-0.353047	Selenow		0.305579	Nme2	-0.306259	Psmb9		0.335561	Rpl9-ps6	-0.416214	Egln3		0.46768	Dkk3	-0.460766	Tmem59
0.328089	Cmtm7	-0.619507	Hspa1b		0.573659	Asb2	-0.347859	Ier2		0.305023	Sorl1	-0.305587	Srsf7		0.335215	Prelid1	-0.41565	Usmg5		0.466888	Abhd17c	-0.458079	Ppp1ca
0.320284	Lfng	-0.616156	Nkg7		0.573635	Hs3st1	-0.347794	Hsbp1		0.302353	Calca	-0.305538	Psmb10		0.332387	Shisa5	-0.415171	Phlda1		0.463283	Ago2	-0.454404	Gm26802
0.319493	Smarcd1	-0.61406	Cish		0.571659	Itk	-0.347272	Calm3		0.302263	Lmna	-0.304949	Gabpb1		0.331535	Tmsb4x	-0.414415	St3gal6		0.462206	D8Ertd738e	-0.448934	Stc2
0.318754	Ifi47	-0.613474	Skil		0.568309	Calca	-0.345444	Rnf187		0.30127	Man2a2	-0.304342	Icos		0.33096	Edf1	-0.411584	Tceal9		0.458893	Rps26	-0.448694	St3gal6
0.318032	Taf7	-0.611857	Gpr132		0.565852	Bhlhe40	-0.343913	Chd3		0.300788	Rpl37a	-0.303435	Eif5		0.330805	Ndufa4	-0.411016	Taf7		0.45659	Rab8b	-0.443759	Gm28875
0.317982	Adrb2	-0.609888	Epas1		0.561956	Kdm2b	-0.342307	Anxa1		0.294943	mt-Co1	-0.303018	Traf4		0.328679	Klk8	-0.405026	Prr7		0.455667	Ell2	-0.442918	Tmem176a
0.316493	Smad7	-0.599005	Hba-a1		0.560286	Gla	-0.341776	Fosb		0.291085	Arl4c	-0.301384	Naca		0.327052	Serpinb6a	-0.404065	Jmjd1c		0.455048	Pim3	-0.441585	Esyt1
0.315824	Rbbp7	-0.598362	S100a11		0.554712	Id2	-0.339091	Nrgn		0.290851	Rpl39	-0.299855	Ikzf3		0.326143	Enah	-0.403742	Klf4		0.45473	Ppfia1	-0.436095	Txn1
0.31547	Irf2bpl	-0.595242	Hsp90aa1		0.547209	Pde4b	-0.335828	Tapbp		0.290075	Arglu1	-0.2988	U2af1		0.32148	Calm1	-0.403738	Ccrl2		0.445669	Jchain	-0.434366	Skap1
0.315114	Ddx5	-0.591785	Cyp51		0.547108	Cd69	-0.335561	Txn1		0.289136	Dusp6	-0.298494	Supt4a		0.320507	Cotl1	-0.403595	Batf		0.445219	Asb2	-0.433839	Ppia
0.313095	Cysltr1	-0.591736	Pdcd1		0.54636	Ahr	-0.33278	Faah		0.288715	mt-Nd1	-0.295605	Atp5f1		0.319601	Il1rl1	-0.400727	Ppp1r10		0.43939	Cystm1	-0.429769	Park7
0.312628	P2rx4	-0.590615	Ddit4		0.545172	Nfkbid	-0.331951	Gm26802		0.288514	Ptprc	-0.294447	Hsp90ab1		0.318923	Atp5j	-0.399436	Abhd17c		0.431549	Rpl10	-0.42811	Ndufa4
0.310262	Cd9	-0.578229	Tnfrsf9		0.542336	H2-Q6	-0.331923	Rpl9-ps6		0.28792	Rps27	-0.293089	Gm12840		0.31838	Anxa5	-0.393782	Klf9		0.428886	Nr4a1	-0.427299	Itgb2
0.310222	H2-Oa	-0.576271	Asb2		0.542306	Slc38a1	-0.331867	Sh3bgrl3		0.287451	Fam110a	-0.292917	Tmem173		0.317626	Clps	-0.390402	Ccr4		0.427392	Kdm2b	-0.426614	Swi5
0.309622	Klf2	-0.574495	Bambi		0.54138	Tnfaip8	-0.330806	Itm2c		0.286333	Kit	-0.291771	Acbd7		0.315847	Cd48	-0.389089	Stab2		0.426137	Traf4	-0.426299	Stab2
0.308657	mt-Co2	-0.56833	Sub1		0.541297	Ipmk	-0.330576	Gm8186		0.284256	AC149090.1	-0.291586	Plscr1		0.314623	Arf5	-0.388039	Traf1		0.425958	Rplp1	-0.425578	Nrgn
0.307888	Gm26699	-0.566642	Zc3hav1		0.537603	Gna13	-0.330374	Commd8		0.280937	Paxbp1	-0.291019	Bzw2		0.313307	Tmem238	-0.387405	Top1		0.422555	Litaf	-0.424211	Cd82
0.307883	Abhd8	-0.563117	Nop53		0.537271	Rgs2	-0.329941	Il1rl1		0.280918	Il10ra	-0.288123	Cmtm7		0.31314	Dok2	-0.385957	Cytip		0.41988	Calca	-0.424111	Il6ra
0.307368	Faah	-0.562273	Mt1		0.535689	Irs2	-0.328266	Eif5a		0.280003	Tomm7	-0.287468	Ywhae		0.312611	Elob	-0.384903	Bcl10		0.419781	Dusp10	-0.42341	Ppp1cc
0.307335	Crlf3	-0.558639	Ptpn13		0.535681	Klf4	-0.327473	Tprgl		0.275919	Tnik	-0.286511	H2afz		0.311497	Serpina3g	-0.384639	Kdm2b		0.419766	Zc3hav1	-0.423313	Hcst
0.306965	Cks2	-0.557449	Nrgn		0.535204	Spty2d1	-0.327404	Vars		0.275681	Atp5k	-0.284813	H3f3b		0.311373	Gm28875	-0.381117	Prdx6		0.416252	Gadd45a	-0.422713	Anxa5
0.306457	Tmem158	-0.551286	Paxbp1		0.528921	Rhog	-0.326405	Tspo		0.275313	Gm26870	-0.283638	Gimap4		0.307681	Spint2	-0.379889	H2-Q4		0.41507	Ppme1	-0.422396	Junb
0.305523	Hcls1	-0.550103	Itpkb		0.526989	Il4ra	-0.325334	Polr2f		0.274846	Kdm6b	-0.282328	Serp1		0.306623	Lif	-0.378669	Rbm39		0.411082	Smchd1	-0.416372	Tsc22d3
0.304995	Arhgap9	-0.548816	Fam107b		0.524773	Tfip11	-0.325154	Hmgb1		0.273983	Tnf	-0.282089	Hnrnpk		0.306467	Txn1	-0.378288	Rhoh		0.409572	Ikzf2	-0.415775	Gpsm3
0.30494	Ly6c1	-0.546917	Lilrb4a		0.52073	Pim1	-0.323016	Ebpl		0.273012	Ppm1n	-0.28022	Ctsd		0.305792	Mpc1	-0.377568	Mast4		0.406247	Gjb2	-0.415353	Cd69
0.303612	Galnt12	-0.545814	Tmem64		0.520266	Dusp4	-0.322626	Slc25a4		0.270798	Usp50	-0.279273	Ier5		0.304039	Lamp1	-0.375195	Cd83		0.405996	Fosl2	-0.41379	Msn
0.303117	Vars	-0.544597	Metrnl		0.517753	Bmp2	-0.32013	AB124611		0.270697	mt-Co3	-0.279245	Il17rb		0.303426	Reep5	-0.370314	Leng9		0.403031	Ythdc1	-0.413115	Coro1a
0.302488	Ppdpf	-0.54401	Stk17b		0.512184	Sde2	-0.319177	Cnn2		0.269756	F2r	-0.278935	Rbx1		0.301661	Ldha	-0.369585	Nr3c1		0.402449	Msmo1	-0.41282	Pole4
0.302081	Psmb8	-0.538651	Tmem176a		0.510649	Ddx3y	-0.318213	Pdcd5		0.268714	Actn2	-0.27776	Selenop		0.300018	Capzb	-0.364239	Samsn1		0.399282	Pcyt1a	-0.412339	Ppdpf
0.302004	Psmb9	-0.534827	Klf4		0.503613	Arid5b	-0.318122	Sri		0.268372	Gm28875	-0.27776	mt-Co2		0.299323	Slfn2	-0.361801	Sde2		0.39756	Tinf2	-0.411831	Btg1
0.301973	Nfkbia	-0.533425	Prr7		0.500238	Gjb2	-0.318057	Tspan32		0.267503	Klf6	-0.277224	Oaz1		0.298693	Map6	-0.359828	Bcl2l11		0.396567	Sub1	-0.408801	Uqcrb
0.301466	Eif1b	-0.531655	Slc25a3		0.499085	Spag9	-0.311193	Itm2b		0.26728	Mns1	-0.277021	Cd83		0.293919	Park7	-0.358423	Rlim		0.396278	Dot1l	-0.408303	Tktl1
0.301437	Tgtp1	-0.529324	Lilr4b		0.497681	Ehd1	-0.311189	Ndufs7		0.264306	Luc7l2	-0.277019	Hic1		0.293895	Rac2	-0.355804	Brd2		0.395944	AW112010	-0.407633	Selplg
0.300045	Pnisr	-0.529045	Nsd3		0.49652	Atf4	-0.310273	Acp5				-0.276962	Sar1a		0.292009	Commd8	-0.355224	Maff		0.395469	Srrd	-0.407028	Acp5
0.298142	Exosc7	-0.527178	Cebpb		0.496484	Cldnd1	-0.310137	Lamtor4				-0.276331	Stat1		0.291866	Zcchc10	-0.354481	Prpf38b		0.39313	Rhog	-0.406736	Cdc42ep3
0.297415	Gm20186	-0.522955	Arpc3		0.495086	Socs2	-0.310019	Arhgdia				-0.273557	Cd28		0.291812	Ywhab	-0.351313	Itga4		0.391136	Scel	-0.405765	Dynll1
0.29588	Tecpr1	-0.521327	Tagln2		0.494574	Capg	-0.309981	Bcap31				-0.272893	H2-D1		0.291699	Srgn	-0.351254	Morf4l2		0.386531	Trf	-0.405013	Tpm3
0.29535	Dnajc7	-0.520269	Arf4		0.494539	Bcl10	-0.308722	Tmem50a				-0.272271	Enpp4		0.290997	Tgfb1	-0.347574	Gm10138		0.38434	Abcb1a	-0.403394	Gm8797
0.295297	Ebpl	-0.515968	Ets2		0.494023	Runx3	-0.30865	Ppia				-0.271381	Sqstm1		0.288603	Ywhah	-0.34698	Cd28		0.384275	Gpbp1	-0.397789	Klf10
0.293358	Rap1a	-0.513133	Nfkbid		0.493266	Nfe2l2	-0.308117	Klf9				-0.271191	Myo6		0.287253	Cebpb	-0.346587	Stat1		0.383555	Ikzf3	-0.396307	Ndufb7
0.292721	Cdc42se1	-0.512533	Neurl3		0.492566	Ppp1r16b	-0.307648	Lsm4				-0.270717	Nfe2l2		0.285258	Ndufb7	-0.346311	Dgat2		0.381044	Nfkb1	-0.393048	Slc7a8
0.292026	Gpsm3	-0.508406	Arl5b		0.490307	AW011738	-0.30734	Bloc1s1				-0.270503	Cd9		0.284982	Xlr4c	-0.344198	Ret		0.380815	Spag9	-0.391126	Nt5c
0.290844	Snrpc	-0.508281	Arih1		0.485239	Hsp90aa1	-0.307233	Ndufc2				-0.270311	H2-Q7		0.284754	Ppib	-0.343125	Srsf7		0.378104	Neb	-0.391035	Gm10020
0.290075	Psap	-0.507952	Klf5		0.483254	Sla	-0.307168	Ndufa4				-0.269586	Lmo4		0.284542	Rps5	-0.342216	Traf4		0.377588	Sytl3	-0.389971	Card19
0.288683	Hnrnpa2b1	-0.506579	Spag9		0.482961	Slc25a3	-0.306918	Tmem147				-0.268656	Dusp10		0.283894	Tmem158	-0.339103	Il6ra		0.375822	Insig1	-0.388924	Tonsl
0.288263	Zfp622	-0.502695	Coq10b		0.482664	Dennd4a	-0.306627	Ikzf1				-0.268433	Ddx3y		0.282135	Ppia	-0.337959	Gabpb1		0.375822	Neurl3	-0.386488	Hmgb1
0.288127	Ndufs7	-0.49931	Igsf5		0.482158	Kdm6b	-0.305567	Anp32a				-0.268374	Cited4		0.28207	Itgb2	-0.337533	Malat1		0.375783	D16Ertd472e	-0.386394	Psenen
0.288083	Zfp386	-0.493647	Med31		0.481998	Hspa1b	-0.305146	Slc7a8				-0.267739	Gjb2		0.280677	Ppp1r18	-0.335221	Rsrp1		0.373995	Rsbn1l	-0.384081	Sdc4
0.287747	Fermt3	-0.490846	Nfil3		0.480928	Rab20	-0.304275	Ppp1r18				-0.267491	Dad1		0.280166	Tbca	-0.333419	Ptp4a2		0.373608	Cstb	-0.382064	Tmsb4x
0.287043	Psme1	-0.489716	Stc2		0.478252	Snx18	-0.303912	Uqcr11				-0.267255	H2-Q4		0.279617	Atp5j2	-0.332481	Pnisr		0.372529	Hmgcs1	-0.381787	Slc25a4
0.286498	Osbpl5	-0.489609	Rab20		0.476642	Dot1l	-0.301857	Rasal3				-0.265519	Psmb5		0.279088	Ecm1	-0.332464	Hic1		0.37213	Rasa2	-0.37971	Mid1
0.286459	Ing4	-0.488522	Gpr183		0.476359	Nrip1	-0.301643	Pole4				-0.264329	Prr7		0.277337	Myl12a	-0.331859	Dapp1		0.368641	Rheb	-0.378489	Rpl6l
0.285424	Mum1	-0.487482	Ythdc1		0.475878	Cxcl3	-0.300482	H2afv							0.275796	Ptpn18	-0.330333	Etv3		0.368148	Snhg12	-0.376203	Bbs9
0.285394	Rnaset2a	-0.485792	Abhd17c		0.474912	Srrd	-0.299268	Snrpd2							0.275091	Gnb2	-0.329269	Mmd		0.367494	Slain1	-0.375254	Uqcr11
0.283252	Mndal	-0.478491	Atp2b1		0.473167	Ets1	-0.299077	Eno1							0.273681	Tonsl	-0.325019	Wsb1		0.367428	Rgs1	-0.374353	Selenow
0.282634	Tapbp	-0.477751	Gch1		0.469466	Mt2	-0.297144	Gimap1							0.273272	Vamp8	-0.324512	Rsbn1l		0.364573	Arpc3	-0.37347	Tmsb10
0.281359	Zfp36l2	-0.475804	Cxcr6		0.466383	Rab8b	-0.296876	Arhgef1							0.273233	Il4ra	-0.32448	Son		0.363445	Gpr65	-0.369646	Il10ra
0.281323	Rbx1	-0.475663	Tpm4		0.460177	Hk2	-0.296144	Aldoa							0.273041	Tmem59	-0.323016	Cyp51		0.363278	Mt2	-0.366146	H2-D1
0.280257	Sumo3	-0.472324	Hspa8		0.458347	Sqstm1	-0.295738	Tubb5							0.270803	Mien1	-0.322708	Gpbp1		0.361233	Cybb	-0.365724	Map3k8
0.278502	Mrpl18	-0.471189	Aebp2		0.458267	Nfkbia	-0.294356	mt-Nd3							0.268477	Atp5o	-0.322132	Tgoln1		0.357432	Kdm6b	-0.365109	Rac2
0.278288	Eif5a	-0.469286	Ccr4		0.457639	Fam107b	-0.293168	Tecr							0.268141	Gm9493	-0.321669	5031425E22Rik		0.356908	Egln3	-0.36418	Tmem50a
0.277826	Gltp	-0.466251	Hbb-bt		0.45528	Serpinb6b	-0.291994	Coro2a							0.267391	Sri	-0.320002	Map1lc3a		0.355964	Klrb1b	-0.362387	Hsbp1
0.277814	Thap3	-0.465303	Rps27rt		0.453841	Orai1	-0.291956	Lcp1							0.267356	Bloc1s1	-0.3182	Sptssa		0.355525	Opa3	-0.362192	Rpl9-ps6
0.277726	Pebp1	-0.461421	Vgll4		0.449259	Rrad	-0.291272	Ptpn18							0.267194	Eif5a	-0.317422	Slc25a3		0.354158	Impdh2	-0.361789	Bmp7
0.275965	Uqcrc1	-0.45784	D8Ertd738e		0.44772	Npnt	-0.289778	Sdha							0.266971	Bag1	-0.316748	Gm26802		0.351354	Aplp2	-0.361025	Actb
0.275038	Skap1	-0.456484	Il22		0.444598	Cd44	-0.2893	Psmb10							0.266814	Nt5c	-0.315902	Gjb2		0.351097	Rps12	-0.359765	Cst3
0.274002	Ifi203	-0.455878	Uhrf2		0.444571	Skil	-0.288546	Pik3ip1							0.266709	Atp6v0e	-0.314917	Slc38a2		0.347464	H2-Q6	-0.359206	Srgn
0.273715	Tsc22d4	-0.455575	Bcl2l11		0.439443	Stk17b	-0.288408	Trir							0.266336	Pkp3	-0.314475	Btg2		0.347043	Ddit4	-0.359014	Lamtor4
0.272965	Arhgap45	-0.453738	Traf4		0.43852	Elovl5	-0.288342	Vamp8							0.26535	Rps2-ps6	-0.314098	Deptor		0.34377	Ctsh	-0.358665	Ass1
0.272325	Irgm1	-0.453518	Ell2		0.438495	Hsp90ab1	-0.288004	Ndufv2							0.264008	Tmem64	-0.312895	B930036N10Rik		0.343408	Aig1	-0.358222	Gnb2
0.272254	Mat2b	-0.452723	Gimap3		0.438368	Icam1	-0.287986	Slc50a1									-0.309159	Prrc2c		0.343225	Rassf1	-0.358051	Polr2f
0.271753	Hnrnpf	-0.451152	Cd28		0.433624	Ubl3	-0.285972	Ech1									-0.30836	Tgm2		0.343219	Tor1aip1	-0.357125	Ppib
0.271209	Psmb10	-0.451146	Gadd45g		0.433169	Cystm1	-0.285596	Rps14									-0.307769	Zc3h15		0.341432	Cnnm2	-0.356807	Rasal3
0.270878	Tap1	-0.449219	Cd44		0.431875	Snhg12	-0.285422	Prr13									-0.307515	Lpar6		0.34031	Btbd9	-0.354839	Grcc10
0.269991	Igf1r	-0.447957	Rhog		0.431083	Zc3h12a	-0.283968	Cetn3									-0.305902	Pnrc1		0.340048	Sar1a	-0.354484	Ier5
0.267985	Prmt1	-0.446878	Dgat2		0.430714	Nkg7	-0.28357	Rps18									-0.305192	Gm26699		0.339745	Dtx1	-0.353301	Arhgdia
0.266862	Ppp1r15a	-0.444464	Tmem176b		0.429588	Dnajb6	-0.283546	Tmbim6									-0.303461	Rab8b		0.338536	Arl5c	-0.353037	Anxa6
0.266663	Stat1	-0.444134	Hsph1		0.427038	Zc3hav1	-0.283545	Zyx									-0.302186	Sfpq		0.335858	Zfp91	-0.35259	Il2rg
0.266093	Pigt	-0.440716	Camk2n1		0.425562	Nfkbiz	-0.283342	Ergic3									-0.301712	Cystm1		0.335704	Abt1	-0.349402	Arf5
0.265186	Tecr	-0.438597	Ifngr1		0.4247	Il2	-0.28326	Itgb2									-0.301419	Tnip1		0.333056	Tpm4	-0.346252	Trir
0.264695	Pdha1	-0.438432	Hsp90ab1		0.423444	Baz1a	-0.282798	Svbp									-0.300118	Dnajb9		0.332115	Ptp4a2	-0.346073	Tuba1a
0.264235	Ralbp1	-0.436095	Rab8b		0.42255	Emd	-0.282727	Tbca									-0.29914	Cited4		0.331764	Ankrd11	-0.345907	Fkbp1a
		-0.434834	Spcs3		0.422489	Fgl2	-0.281214	Ppdpf									-0.298702	Irf2bp2		0.331108	Lyn	-0.345469	Tprgl
		-0.432968	Capg		0.421175	Hsph1	-0.279487	Lrch4									-0.297912	Mt2		0.330391	Idi1	-0.345349	S100a13
		-0.431876	Adora2a		0.419421	Arih1	-0.279323	Gm10073									-0.296725	Cysltr1		0.330201	Taldo1	-0.344925	Tuba1b
		-0.425297	Zap70		0.41709	Eif5	-0.278288	S1pr4									-0.296616	Bmp2		0.33007	Prrc2c	-0.344723	Mdh1
		-0.425225	Ubl3		0.41701	Arpc3	-0.277397	Fkbp4									-0.296242	Plac8		0.329877	Ptpn13	-0.344358	Rab27b
		-0.423925	Ago2		0.415128	Tpst2	-0.275634	Selenoh									-0.296199	Ppfia1		0.328995	Bzw2	-0.342058	Cfl1
		-0.422499	Bcl2a1d		0.413793	Nsd3	-0.275324	Pigp									-0.294987	Apobec3		0.327833	Nfkbie	-0.341924	Elob
		-0.421612	Tfip11		0.40752	D16Ertd472e	-0.27498	Plekhj1									-0.294798	Ikzf2		0.327631	Bcl10	-0.339744	Bloc1s1
		-0.42114	Rplp1		0.407317	Dgat2	-0.273598	Ankrd44									-0.294753	Nfe2l2		0.327563	Etv3	-0.339425	Aldoa
		-0.42083	Rgs1		0.407288	Nfkbie	-0.273044	Rps27rt									-0.293809	Ppp1r15a		0.325033	Sde2	-0.339344	Ebpl
		-0.416593	Rgs10		0.407008	Morf4l2	-0.272031	Tuba1a									-0.292544	4930523C07Rik		0.324949	Gna13	-0.338905	Lamp1
		-0.414892	Dot1l		0.406598	Ubald2	-0.271985	Eif1b									-0.292485	Fus		0.324136	Stard4	-0.338361	Nfkbid
		-0.413626	Ikzf3		0.405226	Ccnl1	-0.271847	Selenop									-0.291899	Rhob		0.323439	Rpl28	-0.338126	Apobec3
		-0.410661	AW011738		0.40407	Gpr132	-0.271638	Rpl23a-ps3									-0.29145	Ubc		0.32338	Dhrs3	-0.337523	Myl12a
		-0.402633	Txk		0.403234	Ifngr1	-0.27159	Pigx									-0.291237	Ncl		0.322013	Cd72	-0.3374	Gm10076
		-0.400049	Egln3		0.40319	Spry2	-0.27122	Srp14									-0.28951	Foxp1		0.321712	4932438A13Rik	-0.336956	Myl12b
		-0.399587	Cd83		0.403145	Errfi1	-0.271124	Spcs2									-0.288483	Ndel1		0.318522	Cst7	-0.335726	Arhgef1
		-0.399529	Rsrc2		0.402452	Ythdc1	-0.271063	Tma7									-0.288304	Luc7l2		0.318409	Pde1c	-0.333694	Gimap3
		-0.397828	Kdm2b		0.401518	Zc3h15	-0.27103	Lsm6									-0.288233	Slc38a1		0.318356	Tfip11	-0.33166	Cirbp
		-0.397089	D16Ertd472e		0.394931	Kpna1	-0.268386	Bcl7c									-0.287888	Mir142hg		0.313551	Mast4	-0.32898	Cxcl1
		-0.395041	Ptpn9		0.394574	Hey1	-0.268052	Ndufa13									-0.287449	Nrros		0.312094	Itk	-0.32751	Eif1b
		-0.393786	Cd74		0.393408	Ptgs2	-0.267634	Dynlrb1									-0.285996	Cks2		0.31072	Serpinb6b	-0.327249	Arpc2
		-0.390855	Hspe1		0.392433	Pdcd1lg2	-0.26761	Sec11c									-0.285193	Srrd		0.310419	Cltc	-0.326705	Eif6
		-0.388559	Kdm6b		0.392383	Tnfrsf1b	-0.267447	Skap1									-0.28474	Icam1		0.310148	Cd83	-0.326474	Commd8
		-0.380465	P2ry10		0.392358	Gpbp1	-0.267372	Tuba1b									-0.283491	Stat3		0.309634	Ssr3	-0.326359	Pitpnc1
		-0.3799	Il4		0.392076	Cish	-0.267271	Bmp7									-0.274998	Pnn		0.308468	Rpl39	-0.325406	Ppp1r18
		-0.37913	Kit		0.39182	Rhof	-0.26716	Ndufb7									-0.274965	Gpx4		0.305905	Bex3	-0.325371	Rnf187
		-0.37908	Tnfaip8		0.389679	Vgll4	-0.266982	Dpy30									-0.274093	Relb		0.305665	4930503L19Rik	-0.324948	Vamp8
		-0.376686	Arid5b		0.389563	Srsf10	-0.266686	Gnb2									-0.272933	Arap2		0.305447	Ern1	-0.324059	Reep5
		-0.374365	Gimap4		0.386844	Ikzf2	-0.26649	Ssr2									-0.272581	Sec62		0.302976	Homer2	-0.323268	Zyx
		-0.373333	Rps12		0.386628	Nav2	-0.266269	Polr2j									-0.272501	Hlf		0.302677	Hspd1	-0.323212	Anp32b
		-0.37167	Actb		0.385766	4930523C07Rik	-0.26604	Cops6									-0.272391	Aldh2		0.302199	Ndel1	-0.320995	Dach2
		-0.371599	Rps12-ps3		0.382839	Gtpbp4	-0.265383	Rps29									-0.271275	Jmy		0.301874	Ffar2	-0.319317	Il22
		-0.36786	Fyb		0.380645	Ppfia1	-0.263908	Ost4									-0.270243	Rassf1		0.30125	Il6	-0.31862	Edf1
		-0.365697	Birc3		0.380135	Igsf5											-0.26996	Zcchc11		0.301069	Ddx21	-0.316912	Cd24a
		-0.364945	Deptor		0.378987	Sdc4											-0.269305	Saraf		0.300848	Eif4g2	-0.316659	Sumo2
		-0.36344	Wdr89		0.378427	Relb											-0.268885	Cdk12		0.299128	Cycs	-0.31542	Ubb
		-0.361758	Rps21		0.377712	Idi1											-0.268547	Npnt		0.298437	Zcchc11	-0.314789	Neat1
		-0.355402	Cd24a		0.377681	Gpx4											-0.265934	Dusp1		0.295807	Gata3	-0.314666	Lsm4
		-0.354731	Gabpb1		0.37666	Myc											-0.264491	Smarca5		0.295676	Zc3h15	-0.313929	Arpc5
		-0.352866	Cstb		0.376057	Srsf7											-0.264346	Ppp2r2a		0.295613	Gngt2	-0.313575	Hnrnpa3
		-0.352496	Jmy		0.374758	Prrc2c														0.295343	H2-Q7	-0.312416	Cd28
		-0.350097	Pim1		0.374004	Lmo4														0.292564	Tcf7	-0.309656	Bcl7c
		-0.347959	Ahr		0.370809	Cd274														0.291945	Ppp2ca	-0.308096	Cetn3
		-0.346817	Sdhaf1		0.37017	Stard4														0.289964	Rab10os	-0.307449	Pigx
		-0.346698	Nmt2		0.368556	Tox														0.289082	Fam105a	-0.307353	Ikzf1
		-0.345345	Rheb		0.367218	Nfkb1														0.289043	Pou2f2	-0.307127	Cuta
		-0.344452	Ern1		0.36671	Ell2														0.288607	Hmgcr	-0.306709	Mrps24
		-0.342905	Srrd		0.366406	H2-Q7														0.287791	Tnip1	-0.304552	Fam107b
		-0.3423	Errfi1		0.36618	Osbpl9														0.28769	Eif2s2	-0.304516	Abhd8
		-0.339683	Cystm1		0.365102	Fcer1g														0.286281	Gm2a	-0.302096	Tubb4b
		-0.339469	Rpl39		0.365089	Opa3														0.285874	Lgmn	-0.301755	Hnrnpu
		-0.336538	Arap2		0.364197	Susd6														0.284491	Vgll4	-0.301551	Furin
		-0.336277	Gm2000		0.362322	Tbc1d1														0.283854	Erdr1	-0.300746	Lcp1
		-0.335778	Hic1		0.360516	Ccr7														0.283569	Eif3e	-0.300548	Pdcd5
		-0.333692	Gm10073		0.358713	Rheb														0.283175	Ube2s	-0.299803	43709
		-0.331978	Runx3		0.358384	Tnfsf11														0.282202	Pdcd1lg2	-0.29969	Fam173a
		-0.331629	Wac		0.358214	Mxi1														0.28184	Fbxo34	-0.297316	Lrp10
		-0.329909	Tubb6		0.35717	Sar1a														0.281677	Isca1	-0.296648	Plec
		-0.329038	Gm9843		0.354339	Snx20														0.281635	Eif3a	-0.296097	Tnfrsf18
		-0.32696	Kpna1		0.351545	Ago2														0.281358	Kpna1	-0.296024	Ap2s1
		-0.326661	Tgm2		0.350074	Arf4														0.280297	Pnn	-0.295997	Ndufb8
		-0.325634	Tnfrsf18		0.35	Irak2														0.277189	Il2rb	-0.295519	Plaur
		-0.325269	Orai1		0.349055	Gcnt1														0.2763	Ptgs2	-0.295226	Uba52
		-0.32483	Gjb2		0.348619	Slc41a1														0.27556	Mapkapk2	-0.294976	Cops6
		-0.324529	Ppfia1		0.347161	Hmgcr														0.275544	Chd2	-0.294952	Calm3
		-0.324268	Srgn		0.347048	Appl1														0.275281	Lpxn	-0.294693	Lsp1
		-0.323572	Gpx4		0.346594	Sptssa														0.275107	Fyb	-0.294484	Polr2j
		-0.322525	Gpr65		0.344811	Cd74														0.273469	Brd2	-0.293752	Tagln2
		-0.320005	Mt2		0.342958	Jak2														0.273426	Eif4e	-0.29303	Sgk1
		-0.319885	Sdc4		0.342712	Isy1														0.273203	Brd4	-0.29222	Anp32a
		-0.317767	Mmd		0.341117	Gpr65														0.272884	Nabp1	-0.291694	Rnaset2a
		-0.317512	Lif		0.340695	Cnnm2														0.271414	Gabpb1	-0.291328	Abtb1
		-0.31667	Gapdh		0.340144	Nfkbib														0.271007	Stat3	-0.290864	Ankrd44
		-0.315968	Dennd4a		0.339156	Elf1														0.270994	Ddx3x	-0.290598	Serf2
		-0.314696	Susd6		0.338968	Eif4e														0.270852	Tnfrsf1b	-0.290307	Slc50a1
		-0.314575	Nfkbie		0.33588	Wsb1														0.27073	Uty	-0.288931	Mfge8
		-0.313101	Serp1		0.335761	Insig1														0.26719	Top1	-0.28839	Sri
		-0.312983	Rpl10		0.334538	Tpm4														0.267179	Tspan13	-0.288151	Tecr
		-0.312232	Tnip1		0.334042	Hmgcs1														0.266696	Dnaja4	-0.288021	Arhgap45
		-0.311107	Gla		0.334017	Adm														0.26598	Etf1	-0.287355	Fis1
		-0.310576	Pdlim1		0.333623	Spry1														0.263514	Spcs3	-0.287291	Metrnl
		-0.309488	Tbc1d1		0.331326	Gm20186														0.263066	Chd7	-0.286923	Fermt3
		-0.308706	Insig1		0.331274	Rab11fip1																-0.286891	Mfng
		-0.307118	Evi2a		0.329533	Tubb6																-0.285736	Nedd8
		-0.306561	Man2a2		0.327148	Zap70																-0.285497	Actr3
		-0.306292	Tpst2		0.326776	Mrps6																-0.285275	Ost4
		-0.305229	Arhgap31		0.325662	Uhrf2																-0.285126	Ndufb3
		-0.304169	Mapkapk2		0.325165	Abcb1b																-0.284254	Lsm6
		-0.303688	Ddx3y		0.323592	Myo1e																-0.283906	mt-Atp6
		-0.301833	Zc3h12a		0.32317	Marcksl1																-0.283131	Vti1b
		-0.298543	Alkbh1		0.322261	Ssr3																-0.282251	Tmem147
		-0.298434	Il2ra		0.322136	Tnfsf9																-0.281972	Ldha
		-0.297891	Baiap2		0.320585	Msmo1																-0.28106	Svbp
		-0.294697	Frmd4b		0.319435	Cxcr4																-0.28084	Orai2
		-0.294268	Gnb1		0.319245	Tagap																-0.280686	Dynlrb1
		-0.292417	Sqstm1		0.317658	Neurl3																-0.280563	Dctn6
		-0.290706	Tnfsf11		0.316056	Ing3																-0.280446	Coro2a
		-0.290654	Spry1		0.31551	Ucp2																-0.280188	S1pr4
		-0.288734	Atf4		0.315342	Mapkapk2																-0.280172	Gm17056
		-0.28869	Rap1b		0.315194	Arl5b																-0.279962	Calm1
		-0.288671	Cxcl3		0.313986	Jmy																-0.279923	Ndufc2
		-0.288492	4932438A13Rik		0.313912	Atp2b1																-0.279916	Anapc5
		-0.288458	Dhx40		0.312779	Txk																-0.279086	Jmjd1c
		-0.286173	Rpl28		0.3122	Hic1																-0.278815	Snrpd2
		-0.286166	Pdcd1lg2		0.310195	Ppp2r2a																-0.27821	Arl6ip5
		-0.284345	Ubald1		0.308378	Zfas1																-0.278155	Ndufs7
		-0.2836	Il2		0.307856	Zbtb1																-0.277708	Tubb5
		-0.283268	Prrc2c		0.307443	Alkbh1																-0.277399	Prkcq
		-0.282888	Gcnt1		0.307326	Peli1																-0.276624	Pkp3
		-0.281631	Ptprc		0.307179	Rnf19b																-0.276539	Ap2m1
		-0.281614	Rexo2		0.305161	Atp6v0d1																-0.275854	Spcs1
		-0.281323	Ppp2ca		0.30513	Bzw2																-0.275664	Ccl5
		-0.278961	Eepd1		0.304314	Plk3																-0.275289	Pim1
		-0.278396	Rpl37a		0.303205	Jag1																-0.275238	Rbx1
		-0.278143	Zfas1		0.303201	Slc32a1																-0.274445	Cnot6l
		-0.276223	Amd1		0.303034	Mmd																-0.274312	Churc1
		-0.276125	Il10ra		0.302066	Prdx6																-0.273562	Smarcd1
		-0.275272	Sgk1		0.302039	Cmip																-0.273363	Cd37
		-0.274585	Fhl2		0.301989	Birc3																-0.273246	Rbbp7
		-0.273835	Ass1		0.300786	Stn1																-0.272262	Rpn2
		-0.273638	B4galt1		0.300558	Wnk1																-0.27193	43715
		-0.27302	Runx1t1		0.300185	Top1																-0.271462	Ywhab
		-0.27279	Tagap		0.300152	Rasgef1b																-0.271158	Xlr4c
		-0.27104	Akap13		0.299914	Ifitm2																-0.269169	Adgre5
		-0.270911	Saraf		0.299801	Mir155hg																-0.268696	Arrb2
		-0.270752	Cnnm2		0.298998	Ddx21																-0.267477	Uqcrc1
		-0.27051	Morf4l2		0.298898	Ern1																-0.267162	Tma7
		-0.270413	Tpt1		0.298887	Ptpn13																-0.267046	Ndufv2
		-0.269945	Rbpj		0.298766	Dennd5a																-0.266052	Ccnd3
		-0.269254	Maff		0.298097	Pop5																-0.265887	Hnrnpf
		-0.268134	Stard4		0.298005	Srgn																-0.264122	Arhgap15
		-0.267829	Ret		0.297791	H2-Q4																-0.264078	Bmyc
		-0.267572	Eef1d		0.296716	Zfp131																-0.263721	Ctsb
		-0.266879	Eef1a1		0.296567	Zeb1																-0.263423	Gstp3
		-0.266439	Tmsb10		0.294731	Mast4																-0.263361	Sdhb
		-0.265803	Zfand5		0.294188	Gapdh																-0.26309	Mrpl30
		-0.265786	Ptgs2		0.292106	Chd2																-0.263004	Inpp4b
		-0.265639	Msmo1		0.291972	Map3k8
		-0.265635	Ehd1		0.291419	Nrros
		-0.264753	Gpr171		0.2904	Znrd1
		-0.264503	Sik1		0.290355	Fbxo34
					0.2898	Hacd3
					0.289369	Ppp2ca
					0.28652	Myo6
					0.286034	Stx11
					0.284841	Rplp1
					0.283931	Tex2
					0.283921	Bcl2a1b
					0.283614	Pak1
					0.282277	Zbtb25
					0.281842	Furin
					0.281687	Smim3
					0.28049	Baiap2
					0.280478	Fnbp1
					0.279995	Csde1
					0.279562	Ptp4a2
					0.279036	Nfkb2
					0.278596	Aig1
					0.276422	Sumo1
					0.276412	Nab1
					0.275877	Klrb1b
					0.273896	Rab4a
					0.273643	Adora2a
					0.273572	Muc1
					0.272392	H2afz
					0.271852	Gramd1a
					0.271612	Sub1
					0.271391	Gabarapl1
					0.271056	Foxo1
					0.270253	Lin54
					0.268908	Eepd1
					0.268801	Saraf
					0.268566	Tnfaip3
					0.268145	Brd4
					0.265333	Hmces
					0.264388	Cdk12
					0.263962	Bcl2l1
					0.263415	Gnai3
					0.263028	Ndfip1
