# Supplementary material for: Tissue signals imprint Aiolos expression in ILC2s to modulate type 2 immunity
Source: Mucosal Immunol. 2021 Aug 4;14(6):1306–22. doi: 10.1038/s41385-021-00431-5 (PMC8528704; doi:10.1038/s41385-021-00431-5)
Supplement: Supplementary file 3 — Supplementary Data 2 [file 41385_2021_431_MOESM3_ESM.xlsx]

## Sheet: intergenic region
Bone marrow ILC2				LI ILC2				Lung ILC2				Pancreas ILC2				SI ILC2				SI and LI ILC2
Gene ID	scRNA-seq Log2Fc	ATAC-seq Log2Fc		Gene ID	scRNA-seq Log2Fc	ATAC-seq Log2Fc		Gene ID	scRNA-seq Log2Fc	ATAC-seq Log2Fc		Gene ID	scRNA-seq Log2Fc	ATAC-seq Log2Fc		Gene ID	scRNA-seq Log2Fc	ATAC-seq Log2Fc		Gene ID	scRNA-seq Log2Fc	ATAC-seq Log2Fc
Jun	1.89099	-0.486343		Hilpda	1.67408	0.274033		Ccl1	1.19057	0.707983		Lgals1	1.62237	0.23141		Gzma	1.49527	2.20221		Hilpda	2.36657	-0.0162914
Ccr9	1.60602	0.895859		Gadd45b	1.62279	0.230575		S100a9	1.00514	-0.0645219		S100a6	1.53306	0.404162		Crem	1.28706	-0.184564		Vps37b	1.98921	0.0641712
Lztfl1	1.57648	-0.390642		Vps37b	1.2857	0.276699		Camk2n1	0.935153	1.26487		Ccr2	1.25535	0.426446		Dnajb1	1.24149	0.118471		Crem	1.95098	-0.128925
Zfp36	1.45649	0.605874		Il22	1.24188	1.23904		Hba-a1	0.757871	0.213346		Crip1	1.02938	0.53984		Gem	1.12869	0.802766		Gem	1.88758	1.03802
Phlda1	1.12829	-0.956078		Tiparp	1.22577	1.45812		Scgb1a1	0.719979	0.261012		Vim	1.02699	1.6073		Basp1	1.09403	0.506242		Tiparp	1.55729	2.57221
St3gal6	1.05026	0.695928		Il13	1.22274	0.113202		Ccl5	0.694323	-0.502116		Lmna	1.02053	-0.0223197		Epas1	1.06229	0.115528		Dnajb1	1.51357	0.0271904
Egr1	1.02414	0.435253		Arl5c	1.21062	-0.28251		Smad7	0.689766	0.11361		S100a10	0.965326	0.70844		Vps37b	1.05795	-0.180442		Rel	1.37915	0.996524
Fos	1.00257	-0.0737823		Csf2	1.19567	-0.114251		Furin	0.668736	-0.286747		S100a11	0.867637	0.679532		Hsp90aa1	1.04403	0.216774		Basp1	1.25271	0.963018
Ly6a	0.982678	0.103484		Gem	1.19465	0.75427		Arhgap31	0.627088	-0.090212		Tmem176b	0.8176	-0.104084		Osgin1	0.985544	0.921557		Nr4a1	1.18478	-0.503826
Ier2	0.925835	0.402815		Rel	1.19049	0.290542		Cd69	0.59621	-0.152373		Hba-a1	0.761382	0.592977		Nrip1	0.887121	-0.454298		Pxdc1	1.18169	1.55166
Irf1	0.869022	0.436704		Odc1	1.18735	0.2002		Ahnak	0.593856	0.19796		Nrgn	0.758836	0.779697		Hilpda	0.86292	-0.29847		Hsp90aa1	1.11952	0.215942
Klf9	0.822968	1.06218		Atf3	1.1551	0.204268		Prnp	0.581596	0.29386		Arg1	0.753125	0.282348		Tiparp	0.8306	2.4002		Arl5c	1.09502	-0.284946
Dusp1	0.822793	-0.32824		Cdkn1a	1.13148	-1.05622		Zcchc10	0.574049	2.05177		Gimap3	0.741294	0.505848		Hsp90ab1	0.761369	0.0219667		Fosl2	1.07619	0.21017
Ier5	0.81437	-0.129014		Cd28	1.12721	0.819156		Cd44	0.557637	0.493365		Stc2	0.734681	2.37235		Fam46a	0.753248	-0.284154		Ccrl2	1.06676	0.107048
Stab2	0.759369	0.445079		Pxdc1	1.12162	2.02743		Btg1	0.552703	0.129446		Cxcl2	0.639061	1.18569		Ccrl2	0.747333	0.309413		Il4	1.04232	0.279985
Apobec3	0.686993	0.457609		Pdcd1	1.11913	0.572451		Rcc2	0.545362	-0.129127		Anxa1	0.626311	0.601781		Spty2d1	0.744009	0.115594		Samsn1	1.01666	0.880574
Fosb	0.666036	0.285264		Fosl2	1.11339	0.507472		Tnfsf11	0.506808	0.727163		Emp3	0.601898	-0.0445741		Il4	0.731755	0.293198		Il13	0.958244	0.6476
Klf6	0.642419	-1.39697		Crem	1.07227	-0.00882319		Fam71a	0.493464	-0.264066		Socs2	0.594705	0.434639		Hsph1	0.716939	-1.38335		Hs3st1	0.956593	0.48418
Txnip	0.633849	-0.00694833		Tnfrsf9	1.07218	0.578615		Klf4	0.491198	-0.229742		Dusp5	0.589742	0.79557		Lmo4	0.704934	0.412726		Cytip	0.947328	0.649654
Jund	0.632093	0.440095		Nr4a3	1.02167	0.337027		Nr4a2	0.490201	0.284043		Rgcc	0.58108	0.564395		Rel	0.69367	1.20424		Med31	0.913267	0.074003
Junb	0.605328	0.395536		Cxcl1	1.0165	0.446035		Cish	0.476102	0.577939		Zfp36l2	0.569683	0.248951		Coq10b	0.681361	0.0212502		Dad1	0.908584	-0.28361
Ivns1abp	0.579182	0.633895		Plaur	0.973184	-0.279723		Milr1	0.468245	-0.180137		Actb	0.545532	0.25992		Ret	0.673341	1.75769		Coq10b	0.898165	0.477805
Ptma	0.576693	0.801446		Nr4a1	0.947122	-0.421975		Fosb	0.459794	-0.0215558		Ass1	0.54168	0.498381		Med31	0.658296	0.178673		Spty2d1	0.891056	0.0178619
Cnot6l	0.452382	-0.501865		Il5	0.934864	-0.359809		Rps21	0.456189	-0.107575		Metrnl	0.524114	0.200393		Cytip	0.651819	0.0868998		Nrip1	0.874214	-0.158632
Klf10	0.45188	0.0257256		Fam46a	0.933259	0.337392		Rgcc	0.440668	0.74221		Thy1	0.520173	0.337123		Hspa8	0.651234	0.166771		Traf1	0.86451	-0.348448
Ubc	0.439511	0.110655		Samsn1	0.869626	0.989631		Il1rl1	0.437954	1.22762		Bambi	0.517125	0.482676		Mt1	0.627172	0.162899		Tnfrsf9	0.857164	0.415106
Rhob	0.436059	-0.934		Areg	0.865937	0.274304		Amd1	0.437942	0.511615		Gimap4	0.498098	0.195973		Arap2	0.621563	0.955657		Epas1	0.852529	0.482131
Mdh1	0.43106	0.23245		Lilr4b	0.856018	0.434883		Spry2	0.432053	0.0695434		Ahnak	0.496523	0.52216		Tgm2	0.616726	0.509191		Pim3	0.842583	0.151239
Cpa3	0.426365	1.68292		Cxcl2	0.853443	0.751975		Rbpj	0.425524	0.779732		Klrg1	0.488411	0.581566		Dgat2	0.614306	0.216594		Mt1	0.831295	0.118687
Pnrc1	0.425795	0.157938		Nr4a2	0.851308	-0.114602		Nrp1	0.415758	-0.215575		Cd47	0.437801	0.396405		Dad1	0.611595	-0.123211		Nr4a3	0.822282	0.543034
Ppp1cc	0.425547	-0.0574598		Ccl1	0.845995	-0.206325		Cotl1	0.409063	-0.570738		Ifitm3	0.436991	-0.150379		Hs3st1	0.609573	-0.869527		Cyp51	0.81511	1.30245
Selenop	0.410485	0.448194		Lilrb4a	0.831506	0.531427		Akap13	0.408366	-0.15793		Mdfic	0.432842	0.577282		Slc25a3	0.598755	0.0136686		Dusp10	0.807252	-0.0590473
5031425E22Rik	0.407051	-0.350812		Pim3	0.806948	-0.0631692		Capg	0.405918	0.0215549		Tmsb10	0.42898	0.258775		Pxdc1	0.59707	0.300059		Hsp90ab1	0.806654	-0.172423
Rarg	0.404369	1.62311		Bcl2l11	0.786334	0.49252		Pdcd4	0.394667	-0.10953		Klf5	0.422281	0.797598		Rab20	0.596159	0.13666		Ccr4	0.790748	0.796504
Btg2	0.395678	-0.00888571		Traf1	0.761119	-0.151671		Fhl2	0.392103	0.431106		Dtnbp1	0.415724	-0.138674		Snx18	0.591711	0.195254		Prr7	0.780619	0.338378

## Sheet: intragenic region
Bone marrow ILC2				LI ILC2				Lung ILC2				Pancreas ILC2				SI ILC2				SI and LI ILC2
Gene ID	scRNA-seq Log2Fc	ATAC-seq Log2Fc		Gene ID	scRNA-seq Log2Fc	ATAC-seq Log2Fc		Gene ID	scRNA-seq Log2Fc	ATAC-seq Log2Fc		Gene ID	scRNA-seq Log2Fc	ATAC-seq Log2Fc		Gene ID	scRNA-seq Log2Fc	ATAC-seq Log2Fc		Gene ID	scRNA-seq Log2Fc	ATAC-seq Log2Fc
Jun	1.89099	0.523128		Ramp3	1.9241	-0.588366		Camk2n1	0.935153	0.894453		Lgals1	1.62237	-0.33575		Crem	1.28706	-0.548842		Vps37b	1.98921	0.546462
Ccr9	1.60602	0.556366		Gadd45b	1.62279	-0.0302194		S100a4	0.871764	0.616178		S100a6	1.53306	1.07372		Gem	1.12869	0.591533		Crem	1.95098	-0.749077
Lztfl1	1.57648	1.86738		Vps37b	1.2857	0.262313		Sdc4	0.737263	0.322998		Ccr2	1.25535	1.32066		Eprs	1.11123	0.0546767		Gem	1.88758	0.643743
Phlda1	1.12829	0.231056		Il13	1.22274	-0.0759968		Scgb1a1	0.719979	0.823384		Vim	1.02699	-0.0725173		Basp1	1.09403	0.456362		Ramp3	1.75564	-0.437577
St3gal6	1.05026	0.151907		Arl5c	1.21062	-0.039232		Bhlhe40	0.705253	0.509005		Lmna	1.02053	0.0491555		Epas1	1.06229	0.708033		Rel	1.37915	0.564406
Egr1	1.02414	0.0980241		Csf2	1.19567	-0.0542823		Fgl2	0.70447	0.235859		S100a10	0.965326	0.225825		Vps37b	1.05795	0.55738		Eprs	1.36127	0.219373
Fos	1.00257	0.145075		Gem	1.19465	0.374082		Smad7	0.689766	0.536637		S100a11	0.867637	0.57486		Arf4	1.02739	0.215357		Cxcl10	1.26253	0.305077
Ier2	0.925835	0.393779		Rel	1.19049	0.682907		Furin	0.668736	-0.472529		S100a4	0.786341	0.622628		Cxcl10	0.969849	0.438378		Basp1	1.25271	0.732415
Irf1	0.869022	-0.431938		Cdkn1a	1.13148	-0.209813		Arhgap31	0.627088	0.393494		Lpcat2	0.763608	0.736214		Isy1	0.9061	-0.223388		Pxdc1	1.18169	1.36805
Ier5	0.81437	0.075928		Cd28	1.12721	0.895478		Cd69	0.59621	-0.35588		Nrgn	0.758836	0.679055		Nrip1	0.887121	0.644361		Arl5c	1.09502	-0.0669812
Il6ra	0.762069	0.964279		Pxdc1	1.12162	1.14828		Ahnak	0.593856	0.325332		Gimap3	0.741294	0.322018		Cd74	0.854444	0.566463		Fosl2	1.07619	-0.0551068
Stab2	0.759369	0.218369		Pdcd1	1.11913	0.0209986		Frmd4b	0.579752	-0.2359		Ltb4r1	0.690141	0.616621		Txk	0.833448	0.986693		Ccrl2	1.06676	0.474894
Samhd1	0.733547	0.52849		Fosl2	1.11339	0.385995		Zcchc10	0.574049	0.661723		Anxa1	0.626311	1.22236		Emd	0.754705	-0.0664879		Il4	1.04232	0.227652
Apobec3	0.686993	-0.0723837		Crem	1.07227	-0.574774		Cd44	0.557637	0.50911		Sh3bgrl3	0.609164	-0.195391		Ccrl2	0.747333	0.830226		Rora	1.04121	-0.274024
Limd2	0.679864	-0.119509		Tnfrsf9	1.07218	0.346188		Ccl21a	0.553324	0.104244		Emp3	0.601898	-0.448359		Spty2d1	0.744009	-0.159588		Samsn1	1.01666	0.144625
Fosb	0.666036	0.505047		Nr4a3	1.02167	0.277636		Btg1	0.552703	-0.266703		Dusp5	0.589742	0.201516		Deptor	0.73773	0.596005		Sytl3	0.973977	0.039317
Klf6	0.642419	-0.657025		Sytl3	1.02055	-0.0137931		Ramp1	0.546627	1.20318		Cd24a	0.585304	1.00173		Nsd3	0.735171	0.190554		Il13	0.958244	-0.115792
Jund	0.632093	0.88388		Rora	0.928501	0.104656		Rcc2	0.545362	0.499967		Rnf128	0.58513	0.822049		Il4	0.731755	0.610658		Hs3st1	0.956593	0.928861
Hspa5	0.627365	1.43941		Fam110a	0.917155	0.167425		Tnfsf11	0.506808	0.05678		Rgcc	0.58108	0.230865		Map1lc3a	0.726977	1.1706		Cytip	0.947328	-0.018381
Ftl1	0.579973	0.51421		Samsn1	0.869626	0.455044		Rps28	0.494618	-0.217963		Plp2	0.57436	0.0397808		Arih1	0.707533	0.360186		Arf4	0.945241	-0.026293
Ivns1abp	0.579182	0.28601		Areg	0.865937	0.449101		Nr4a2	0.490201	0.478731		Zfp36l2	0.569683	0.0753836		Lmo4	0.704934	0.214059		Coq10b	0.898165	-0.9443
Ptma	0.576693	0.266882		Nr4a2	0.851308	-0.190136		Cish	0.476102	0.295646		Actb	0.545532	-0.323829		Rel	0.69367	0.163702		Spty2d1	0.891056	-0.127361
Jmjd1c	0.56945	-0.0325668		Litaf	0.839823	0.567224		Milr1	0.468245	-0.166658		Alox5	0.525057	1.68015		Coq10b	0.681361	-0.331029		Nrip1	0.874214	0.528245
Pik3ip1	0.559643	0.615745		Gpr183	0.834755	0.455042		Fosb	0.459794	-0.503288		Metrnl	0.524114	0.300749		Ret	0.673341	1.35231		Traf1	0.86451	-0.203826
Leng9	0.501751	0.108184		Ikzf3	0.815614	0.509293		Nmt2	0.444996	0.576298		Thy1	0.520173	0.338004		Cytip	0.651819	0.0346979		Tnfrsf9	0.857164	0.232701
Aldh2	0.494689	0.843389		Pim3	0.806948	-0.0618693		Rgcc	0.440668	0.140252		Tagln2	0.506589	0.0236247		Hspa8	0.651234	0.349878		Epas1	0.852529	0.803087
Sesn1	0.486348	0.0637559		Gch1	0.78967	0.807123		Il1rl1	0.437954	1.03433		Gimap4	0.498098	0.088554		Arap2	0.621563	1.42427		Pim3	0.842583	-0.0958063
Cnot6l	0.452382	0.177758		Bcl2l11	0.786334	0.509819		Spry2	0.432053	0.278132		Ahnak	0.496523	0.276151		Tgm2	0.616726	1.26224		Isy1	0.835311	-0.831743
Klf10	0.45188	0.506849		Traf1	0.761119	-0.190567		Rbpj	0.425524	0.772223		Klrg1	0.488411	0.911659		Hs3st1	0.609573	1.00054		Emd	0.823228	-0.257657
Cirbp	0.44022	0.626901		Cxcl10	0.754863	0.019238		Stab1	0.41822	0.739192		Pfn1	0.47406	-0.355564		Hic1	0.607206	1.38962		Nr4a3	0.822282	0.417733
Ubc	0.439511	0.498123		Nfil3	0.752572	0.508988		Cotl1	0.409063	0.408628		Runx1t1	0.468952	2.59417		Slc25a3	0.598755	-0.144758		Cd74	0.822235	0.101154
Pdia3	0.436168	-0.42636		Ccrl2	0.74303	-0.117884		Akap13	0.408366	0.0332719		Glipr2	0.468654	0.457446		Pxdc1	0.59707	0.903795		Cyp51	0.81511	-0.0220119
Rhob	0.436059	-0.163716		Eprs	0.741847	0.274383		Capg	0.405918	0.227425		Acbd7	0.466796	0.647732		Rora	0.594393	-0.515692		Dusp10	0.807252	0.972822
Chd3	0.434834	0.722904		Tgif1	0.741001	0.717312		Pdcd4	0.394667	0.279387		Arhgdib	0.456966	-0.0961876		Snx18	0.591711	-0.226319		Txk	0.807225	1.3351
Mdh1	0.43106	0.60625		Rgs1	0.731844	0.776852		Fhl2	0.392103	1.04732		Cd47	0.437801	0.749173		Samsn1	0.590712	-0.238107		Ikzf3	0.806955	0.559429

## Sheet: promoter-TSS region
Bone marrow ILC2				LI ILC2				Lung ILC2				Pancreas ILC2				SI ILC2				SI and LI ILC2
Gene ID	scRNA-seq Log2Fc	ATAC-seq Log2Fc		Gene ID	scRNA-seq Log2Fc	ATAC-seq Log2Fc		Gene ID	scRNA-seq Log2Fc	ATAC-seq Log2Fc		Gene ID	scRNA-seq Log2Fc	ATAC-seq Log2Fc		Gene ID	scRNA-seq Log2Fc	ATAC-seq Log2Fc		Gene ID	scRNA-seq Log2Fc	ATAC-seq Log2Fc
Jun	1.89099	0.617094		Ramp3	1.9241	0.0188092		Rps27rt	1.33463	0.148171		Lgals1	1.62237	0.474496		Hspa1a	1.59369	0.357524		Hspa1a	2.63957	0.256194
Lztfl1	1.57648	1.02788		Hilpda	1.67408	-0.293059		Hbb-bs	1.28229	-2.33841		S100a6	1.53306	0.28201		Gzma	1.49527	2.65386		Hilpda	2.36657	-0.343034
Zfp36	1.45649	1.03576		Gadd45b	1.62279	-0.170643		Ctla2a	1.24377	0.735842		Hbb-bs	1.16914	-0.515723		Crem	1.28706	-0.374943		Vps37b	1.98921	-0.455072
Egr1	1.02414	0.400004		Vps37b	1.2857	-0.701174		Ccl1	1.19057	1.1777		Vim	1.02699	0.18391		Dnajb1	1.24149	0.0292545		Crem	1.95098	-0.317584
Fos	1.00257	0.319721		Tiparp	1.22577	-0.0585602		Camk2n1	0.935153	1.30856		Lmna	1.02053	0.424836		Isg15	1.1677	0.538645		Isg15	1.86296	0.38958
Ier2	0.925835	0.631885		Il13	1.22274	-0.182839		S100a4	0.871764	0.631871		S100a11	0.867637	0.126053		Basp1	1.09403	0.444768		Ramp3	1.75564	0.248686
Irf1	0.869022	0.634913		Rel	1.19049	0.04288		Wdr89	0.832525	0.0438942		Tmem176b	0.8176	0.494234		Epas1	1.06229	0.823354		Tiparp	1.55729	0.00388682
Klf9	0.822968	0.433985		Ifrd1	1.18797	-0.105524		Hba-a1	0.757871	-0.886025		S100a4	0.786341	0.812738		Vps37b	1.05795	0.018565		Dnajb1	1.51357	-0.205611
Dusp1	0.822793	0.606781		Odc1	1.18735	-0.289216		Sdc4	0.737263	0.442421		Fxyd5	0.784703	0.224173		Hsp90aa1	1.04403	-0.0227541		Ifrd1	1.49333	-0.24481
Ier5	0.81437	0.665187		Atf3	1.1551	-0.0644271		Bhlhe40	0.705253	0.263405		Lpcat2	0.763608	0.415503		Arf4	1.02739	-0.11082		Cwc25	1.4218	-0.200219
Apobec3	0.686993	0.458753		Hspa1a	1.1326	0.0267667		Fgl2	0.70447	0.473126		Hba-a1	0.761382	-0.131342		Cwc25	1.01461	0.0380427		Rel	1.37915	0.0939577
Limd2	0.679864	0.525771		Cdkn1a	1.13148	-0.0485144		Ccl5	0.694323	0.0590595		Nrgn	0.758836	0.552202		Osgin1	0.985544	0.303082		Mxd1	1.27697	-0.212212
Ypel3	0.667815	0.653979		Cd28	1.12721	1.29697		Smad7	0.689766	0.353868		Arg1	0.753125	0.170365		Cxcl10	0.969849	-0.0391232		Cxcl10	1.26253	-0.0430239
Fosb	0.666036	0.536147		Pxdc1	1.12162	-0.0367134		Furin	0.668736	0.264304		Actg1	0.750149	-0.469328		Dnaja1	0.936533	-0.018909		Basp1	1.25271	0.584841
Ltb	0.655636	0.39472		Pdcd1	1.11913	0.534279		Hbb-bt	0.648606	-1.98021		Gimap3	0.741294	0.794006		Isy1	0.9061	-0.0821212		Nr4a1	1.18478	-0.327969
Klf6	0.642419	0.531553		Fosl2	1.11339	-0.0563764		Arhgap31	0.627088	0.163837		Stc2	0.734681	2.89713		Nrip1	0.887121	-0.0750409		Pxdc1	1.18169	0.00846747
Txnip	0.633849	0.336591		Isg15	1.08964	0.0457247		Cd69	0.59621	0.233863		Cd3g	0.718966	0.957081		Hspa1b	0.876607	-0.257731		Ptp4a1	1.1797	-0.358967
Hspa5	0.627365	0.544478		Crem	1.07227	-0.101433		Ahnak	0.593856	-0.214275		Ltb4r1	0.690141	0.154143		Hilpda	0.86292	-0.221492		Dgat1	1.15413	-0.0941282
Junb	0.605328	0.62969		Tnfrsf9	1.07218	0.26315		Frmd4b	0.579752	0.295445		Cxcl2	0.639061	1.23885		Cd74	0.854444	1.03825		Hsp90aa1	1.11952	-0.317154
Ivns1abp	0.579182	0.609433		Mxd1	1.03936	-0.174735		Zcchc10	0.574049	-0.109967		Myl6	0.612362	-0.348657		Txk	0.833448	0.754615		Bpnt1	1.08325	-0.11176
Ptma	0.576693	0.808417		Nr4a3	1.02167	-0.289529		Btg1	0.552703	0.0225643		Sh3bgrl3	0.609164	-0.0635989		Ptp4a1	0.832308	-0.341081		Fosl2	1.07619	-0.297508
Jmjd1c	0.56945	0.0250711		Cxcl1	1.0165	0.747881		Ramp1	0.546627	0.771124		Emp3	0.601898	0.349965		Tiparp	0.8306	0.0643904		Ccrl2	1.06676	0.269882
Pik3ip1	0.559643	0.243845		Plaur	0.973184	0.185787		Rcc2	0.545362	0.601415		Socs2	0.594705	0.500165		Hsp90ab1	0.761369	0.0858128		Il4	1.04232	0.375605
Ubb	0.547256	0.213672		Nr4a1	0.947122	-0.449569		Klf4	0.491198	0.313189		Dusp5	0.589742	-0.327992		Ifrd1	0.754728	-0.261691		Rora	1.04121	-0.3771
Tceal9	0.498945	0.605598		Bpnt1	0.943215	-0.192596		Cish	0.476102	0.270593		Cd24a	0.585304	0.984321		Fam46a	0.753248	0.138655		Hspa1b	0.965508	-0.0996099
Ppp1r10	0.496569	0.732354		Il5	0.934864	0.159023		Rps29	0.47397	-0.0188639		Rnf128	0.58513	-0.130924		Ccrl2	0.747333	0.645728		Il13	0.958244	-0.13038
Aldh2	0.494689	0.371641		Fam46a	0.933259	0.219152		Milr1	0.468245	-0.542406		Rgcc	0.58108	0.0254536		Spty2d1	0.744009	-0.256745		Hs3st1	0.956593	-0.0736178
Srsf5	0.468367	0.635179		Rora	0.928501	-0.508739		Fosb	0.459794	0.126654		Zfp36l2	0.569683	-0.225587		Deptor	0.73773	0.86749		Cytip	0.947328	0.424451
Cnot6l	0.452382	0.0754777		Fam110a	0.917155	-0.00151921		Rps21	0.456189	0.0619595		Actb	0.545532	-0.115215		Dgat1	0.73697	0.159464		Arf4	0.945241	-0.300978
Klf10	0.45188	0.420472		Cwc25	0.892309	-0.338371		Nmt2	0.444996	0.0969242		Ass1	0.54168	0.0255001		Nsd3	0.735171	-0.0298082		Dad1	0.908584	-0.322482
Cirbp	0.44022	0.549125		Dgat1	0.867831	-0.300656		Rgcc	0.440668	0.0244738		Hbb-bt	0.532179	0.309394		Il4	0.731755	0.528828		Coq10b	0.898165	-0.336801
Pdia3	0.436168	0.22045		Areg	0.865937	-0.252649		Il1rl1	0.437954	1.25247		Metrnl	0.524114	0.155979		Hsph1	0.716939	-0.249738		Spty2d1	0.891056	-0.512199
Rhob	0.436059	0.225097		Ptp4a1	0.858495	-0.19737		Amd1	0.437942	0.145369		Bambi	0.517125	-0.160762		Arih1	0.707533	-0.144122		Nrip1	0.874214	-0.143765
Mdh1	0.43106	0.33849		Lilr4b	0.856018	0.296366		Yes1	0.43417	0.667085		Tagln2	0.506589	0.119239		Lmo4	0.704934	0.08791		Tnfrsf9	0.857164	0.166835
Ppp1cc	0.425547	0.924648		Cxcl2	0.853443	0.954267		Spry2	0.432053	0.489543		Rexo2	0.496792	-0.0673868		Rel	0.69367	0.0980565		Epas1	0.852529	0.839211
