# Supplementary material for: Tissue signals imprint Aiolos expression in ILC2s to modulate type 2 immunity
Source: Mucosal Immunol. 2021 Aug 4;14(6):1306–22. doi: 10.1038/s41385-021-00431-5 (PMC8528704; doi:10.1038/s41385-021-00431-5)
Supplement: Supplementary file 4 — Supplementary Data 3 [file 41385_2021_431_MOESM4_ESM.xlsx]

## Sheet: Sheet1
Name (and clone no. if applicable) of antibody	Vendor	Cat. Number	Titration	Related experiment
Anti-Mouse IL-33R PE (clone U29-93)	BD Biosciences	Cat# 566311	1:800	Flow cytometry
Anti-Mouse IL-33R BV421 (clone U29-93)	BD Biosciences	Cat# 566309	1:200	Flow cytometry
Anti-Mouse GATA3 Alexa 647 (clone L50-823)	BD Biosciences	Cat# 560068	1:50	Flow cytometry
Anti-Mouse GATA3 PE-Cyanine7 (clone L50-823)	BD Biosciences	Cat# 560405	1:20	Flow cytometry
Anti-Mouse Siglec-F PE (clone E50-2440)	BD Biosciences	Cat# 552126	1:200	Flow cytometry
Rat IgG2b APC isotype control	BD Biosciences	Cat# 553991	1:200	Flow cytometry
Anti-Human CD294 Alexa Fluor® 647 (clone BM16)	BD Biosciences	Cat# 561797	01:10:00	Flow cytometry
Anti-Human Aiolos PE (clone S50-895)	BD Biosciences	Cat# 564811	01:40:00	Flow cytometry
Anti-Human/Mouse CD45R (clone B220) FITC (clone RA3-6B2)	Biolegend	Cat# 103206	1:400	Flow cytometry
Anti-Mouse CD45.1 FITC (clone A20)	Biolegend	Cat# 110706	1:200	Flow cytometry
Streptavidin PE-Cy7	Biolegend	Cat# 405206	1:400	Flow cytometry
Anti-Mouse IL-5 BV421 (clone TRFK5)	Biolegend	Cat# 504311	1:200	Flow cytometry
Anti-Human CD14 FITC (clone M5E2)	Biolegend	Cat# 301804	01:20:00	Flow cytometry
Anti-human CD11c FITC (clone 3.9)	Biolegend	Cat# 301604	01:20:00	Flow cytometry
Anti-Human CD127 (IL-7Rα) PerCP/Cyanine5.5	Biolegend	Cat# 351322	01:10:00	Flow cytometry
Anti-Human CD294 (CRTH2) PE-Cyanine7 (clone BM16)	Biolegend	Cat# 350118	01:10:00	Flow cytometry
Anti-mouse/Human IL-5 APC (clone TRFK5)	Biolegend	Cat# 504306	01:10:00	Flow cytometry
Phospho-p44/42 MAPK (Erk1/2) (Thr202/Tyr204) Antibody #9101	Cell Signaling Technology	Cat# 9101	1:200	Flow cytometry
AffiniPure Rabbit Anti-Goat IgG FITC (clone H+L)	Jackson Immuno Research	Cat# 305-095-045	1:400	Flow cytometry
Mouse Amphiregulin Biotinylated Antibody (Polyclonal Goat IgG)	R&D Systems	Cat# BAF989	1:50	Flow cytometry
Mouse Galectin-1 Antibody (Polyclonal Goat IgG)	R&D Systems	Cat# AF1245	1:50	Flow cytometry
Anti-Mouse CD3e FITC (clone 145-2C11)	TermoFisher Scientific	Cat# 11-0031-85	1:400	Flow cytometry
Anti-Mouse CD11b FITC (clone M1/70)	TermoFisher Scientific	Cat# 11-0112-81	1:400	Flow cytometry
Anti-Mouse CD11c FITC (clone N418)	TermoFisher Scientific	Cat# 11-0114-81	1:400	Flow cytometry
Anti-Mouse FceR1 alpha FITC (clone MAR-1)	TermoFisher Scientific	Cat# 11-5898-81	1:400	Flow cytometry
Anti-Mouse CD127 FITC (clone A7R34)	TermoFisher Scientific	Cat# 11-1271-81	1:100	Flow cytometry
Anti-Mouse GM-CSF FITC (clone MP1-22E9)	TermoFisher Scientific	Cat# 11-7331-82	1:100	Flow cytometry
Anti-Mouse CD90.2 PE (clone 30-H12)	TermoFisher Scientific	Cat# 12-0903-82	1:200	Flow cytometry
Anti-Mouse Gp49 Receptor PE (clone H1.1)	TermoFisher Scientific	Cat# 12-5784-80	1:200	Flow cytometry
Anti-Mouse Aiolos PE (clone 8B2)	TermoFisher Scientific	Cat# 12-5789-80	1:200	Flow cytometry
Anti-Mouse Nur77 PE (clone 12.14)	TermoFisher Scientific	Cat# 12-5965-82	1:50	Flow cytometry
Anti-Mouse IL-5 PE (clone clone TRFK5)	TermoFisher Scientific	Cat# 12-7052-81	1:200	Flow cytometry
Anti-Mouse CD279 (PD-1) PE (clone J43)	TermoFisher Scientific	Cat# 12-9985-81	1:50	Flow cytometry
Anti-Mouse CD16/32 - blocks Fc binding (clone 93)	TermoFisher Scientific	Cat# 14-0161-85	1:100	Flow cytometry
Anti-Mouse 4-1BB APC (clone 17B5)	TermoFisher Scientific	Cat# 17-1371-82	1:40	Flow cytometry
Anti-Mouse Granzyme A APC (clone GzA-3G8.5)	TermoFisher Scientific	Cat# 17-5831-80	1:200	Flow cytometry
Anti-Mouse Ly-6G (Gr-1) APC (clone 1A8-Ly6g)	TermoFisher Scientific	Cat# 17-9668-80	1:200	Flow cytometry
Anti-Mouse CD279 (PD-1) APC(clone J43)	TermoFisher Scientific	Cat# 17-9985-82	1:50	Flow cytometry
Anti-Mouse CD3e PE-Cyanine7 (clone 145-2C11)	TermoFisher Scientific	Cat# 25-0031-82	1:400	Flow cytometry
Anti-Mouse CD11b PE-Cyanine7 (clone M1/70)	TermoFisher Scientific	Cat# 25-0112-82	1:400	Flow cytometry
Anti-Mouse CD11c PE-Cyanine7 (clone N418)	TermoFisher Scientific	Cat# 25-0114-82	1:400	Flow cytometry
Anti-Human/Mouse CD45R (B220) PE-Cyanine7 (clone RA3-6B2)	TermoFisher Scientific	Cat# 25-0452-82	1:400	Flow cytometry
Anti-Mouse CD25 PE-Cyanine7 (clone PC61.5)	TermoFisher Scientific	Cat# 25-0251-82	1:200	Flow cytometry
Anti-Mouse KLRG1 PE-Cyanine7 (clone 2F1)	TermoFisher Scientific	Cat# 25-5893-82	1:200	Flow cytometry
Anti-Mouse CD3e PerCP-Cyanine5.5 (clone 145-2C11)	TermoFisher Scientific	Cat# 45-0031-80	1:400	Flow cytometry
Anti-Mouse CD11b PerCP-Cyanine5.5 (clone M1/70)	TermoFisher Scientific	Cat# 45-0112-82	1:400	Flow cytometry
Anti-Mouse CD11c PerCP-Cyanine5.5 (clone N418)	TermoFisher Scientific	Cat# 45-0114-80	1:400	Flow cytometry
Anti-Mouse CD45R (B220) PerCP-Cyanine5.5 (clone RA3-6B2)	TermoFisher Scientific	Cat# 45-0452-80	1:400	Flow cytometry
Anti-Mouse CD25 APC-eFluor780 (clone PC61.5)	TermoFisher Scientific	Cat# 47-0251-82	1:200	Flow cytometry
Anti-Mouse CD45.2 APC-eFluor780 (clone 104)	TermoFisher Scientific	Cat# 47-0454-82	1:200	Flow cytometry
Anti-Mouse Ki-67 PE-Cyanine7 (clone SolA15)	TermoFisher Scientific	Cat# 25-5698-80	1:200	Flow cytometry
Mouse IgG1 PE isotype control	TermoFisher Scientific	Cat# 12-4714-42	1:200	Flow cytometry
Anti-Human FceR1 alpha Anti-Human (clone AER-37 (CRA1))	TermoFisher Scientific	Cat# 11-5899-42	01:50:00	Flow cytometry
Anti-Human CD11b FITC (clone ICRF44)	TermoFisher Scientific	Cat# 11-0188-42	01:20:00	Flow cytometry
Anti-Human CD19 FITC (clone HIB19)	TermoFisher Scientific	Cat# 11-0199-42	01:50:00	Flow cytometry
Anti-Human CD5 FITC (clone UCHT2)	TermoFisher Scientific	Cat# 11-0059-42	01:50:00	Flow cytometry
Anti-Human CD3 FITC (clone UCHT1)	TermoFisher Scientific	Cat# 11-0038-42	01:50:00	Flow cytometry
Anti-ROR alpha/RORA antibody (polyclonal)	Abcam	Cat# ab60134	1:800	Western blot
GAPDH polyclonal antibody	Bioworld	Cat# AP0063	1:10000	Western blot
Anti-Histone H3 acetyl K27 antibody -CHIP Grade (polyclonal)	Abcam	Cat# ab4729	5μg	ChIP
Rabbit IgG - Isotype Control -ChIP Grade (polyclonal)	Abcam	Cat# ab171870	5μg	ChIP
Anti-Mouse Ahr (polyclonal)	Enzo life sciences	Cat# BML-SA210	5μg	ChIP
Anti-mouse IL-5 250* Detection Antibody	TermoFisher Scientific	Cat# 13-7051-68A	1:250	ELISA
Anti-mouse IL-5 250* Capture Antibody	TermoFisher Scientific	Cat# 14-7052-68A	1:250	ELISA
Mouse IL-5 Standard	TermoFisher Scientific	Cat# 30-8051-60		ELISA
