# Supplementary material for: Tissue signals imprint Aiolos expression in ILC2s to modulate type 2 immunity
Source: Mucosal Immunol. 2021 Aug 4;14(6):1306–22. doi: 10.1038/s41385-021-00431-5 (PMC8528704; doi:10.1038/s41385-021-00431-5)
Supplement: Supplementary file 5 — Supplementary Data 4 [file 41385_2021_431_MOESM5_ESM.xlsx]

## Sheet: Primers for detection of mRNA
Primer name	sequence 5'-3'
Actin-FW	CTTCTTTGCAGCTCCTTCGTT
Actin-RV	AGGAGTCCTTCTGACCCATTC
Ahr-FW	GGCTTTCAGCAGTCTGATGTC
Ahr-RV	CATGAAAGAAGCGTTCTCTGG
Alox5-FW	CGAGTTCCCATGTTACCGCT
Alox5-RV	GGGGTTCCACTCCATCCATC
Areg-FW	CAGTGCACCTTTGGAAACGATAC
Areg-RV	TTACCCTGCATTGTCCTCAGC
Arg1-FW	TTCTCAAAAGGACAGCCTCG
Arg1-RV	TCTTCACAATTTGAAAGGAGCTG
Ass1-FW	ACACCTCCTGCATCCTCGT
Ass1-RV	GCTCACATCCTCAATGAACA
Ccl5-FW	TGCAGTCGTGTTTGTCACTC
Ccl5-RV	ACCCTCTATCCTAGCTCATCTCC
Ccr2-FW	TGACAAGCACTTAGACCAGGC
Ccr2-RV	ACTCGATCTGCTGTCTCCCT
Ccr4-FW	GGCATTGCTTCATAGACTGTCC
Ccr4-RV	GTACCAGCAGGAGAAGCCAA
Ccr8-FW	ACCTCAGAAGAAAGGCTCGC
Ccr8-RV	GAGGAGGAACTCTGCGTCAC
Ccr9-FW	GTCTCAGTTCCCCTACAACTCC
Ccr9-RV	CGGAATCTCTCGCCAACAAAA
Cd24a-FW	GCTCCTACCCACGCAGATTT
Cd24a-RV	AGGAGACCAGCTGTGGACTG
Cd74-FW	CCGAAATCTGCCAAACCTGTG
Cd74-RV	CAGGCCCAAGGAGCATGTTA
Cd83-FW	CCGTGGTTCTGAAGGTGACA
Cd83-RV	ATTTGCAGGTGAAAATGATGAGT
Cxcr6-FW	GAGTCAGCTCTGTACGATGGG
Cxcr6-RV	TCCTTGAACTTTAGGAAGCGTTT
Dgat1-FW	AGTGGTGCATCAGACACTTCT
Dgat1-RV	CGCTCACTAGGTACTCATGGAA
Dgat2-FW	CCCTACTCCAAGCCCATCAC
Dgat2-RV	GGCATGGTACAGGTCGATGT
Dot1l-FW	CCATGGTCAGCAACATCAACC
Dot1l-RV	GAGATTGTTGCAATTTTTCTC
Gata3-FW	AGAGGTGGACGTACTTTTTAAC
Gata3-RV	AGAGATCCGTGCAGCAGAG
Gpr183-FW	ATTTCACTACCCCACTGGCA
Gpr183-RV	GAACAATGACAACCAAGGCCA
Gzma-FW	CTGTGCTGGCGCTTTGATTG
Gzma-RV	GTTGTAGATCCCCCTCACGTG
Hic1-FW	GGCCATTCGAGGCAGCTAC
Hic1-RV	AGGTTTAGCAGGTTGTCATGC
Hspa1a-FW	AGCCTCTGGCTCAGGACC
Hspa1a-RV	GTCTCCTAGCCAGCACCG
Hspa1b-FW	GCGCCGCCGAAAGGAG
Hspa1b-RV	TGTTTTCTAGACCACACCGGG
Icam1-FW	TGGTCACCGTTGTGATCCCTG
Icam1-RV	CTCGAGCTCATCTTTCAGCCAC
Ikzf2-FW	AACAGACGCAATTGATGGCTA
Ikzf2-RV	TGTCCATTGGGTGTGCTTGA
Ikzf3-FW	AACCGACTGTGGAGCTGAAAA
Ikzf3-RV	CATTGGCTGGGGCTTCTCTA
Il13-FW	GCAACATCACACAAGACCAGAC
Il13-RV	GAATCCAGGGCTACACAGAACC
Il17a-FW	CAGGGAGAGCTTCATCTGTGT
Il17a-RV	GCTGAGCTTTGAGGGATGAT
Il17f-FW	CCCAGGAAGACATACTTAGAAGAAA
Il17f-RV	CAACAGTAGCAAAGACTTGACCA
Il17rb-FW	TCCCTCCAGATGACAACAGA
Il17rb-RV	CTTCCTTGCCTCCAAGTTAGGT
Il4-FW	AACTCCATGCTTGAAGAAGAACTC
Il4-RV	CCAGGAAGTCTTTCAGTGATGTG
Il5-FW	CTCTGTTGACAAGCAATGAGACG
Il5-RV	TCTTCAGTATGTCTAGCCCCTG
Il6ra-FW	CCTGAGACTCAAGCAGAAATGG
Il6ra-RV	AGAAGGAAGGTCGGCTTCAGT
Kdm2b-FW	GATGCTGAGCGGTATCATCCG
Kdm2b-RV	GAGACAGCGATCCATGAGCAG
Klrb1b-FW	AACACATACAACAGGTTGTTCAGC
Klrb1b-RV	TTTTAGTCAGTTCTTCTTGGTCTTG
Klrk1-FW	AAGAACAGGATTTCTTAAAGCTGG
Klrk1-RV	CCACCAGAGTTAACTGATTGTATGA
Lgals1-FW	AACCTGGGGAATGTCTCAAAGT
Lgals1-RV	GGTGATGCACACCTCTGTGA
Lilr4b-FW	ACACCCACTGAAGATGGACTG
Lilr4b-RV	GCCTTATTTTTGTGACGACACTGG
Ltb4r1-FW	ATGGCTGCAAACACTACATCTC
Ltb4r1-RV	GACCGTGCGTTTCTGCATC
Milr1-FW	CAATTTCTATCACACTTCAGAATGC
Milr1-RV	AGCGAATAGGTGATGTCTACTGA
Nkg7-FW	GCCAAGAGACTCAAGTAGCAG
Nkg7-RV	GCCATGACAGTTGAGACCAGA
Nr3c1-FW	AGCTCCCCCTGGTAGAGAC
Nr3c1-RV	GGTGAAGACGCAGAAACCTTG
Nrp1-FW	GCTTTCCGCAGCGACAAATG
Nrp1-RV	GCAGTCTCTGTCCTCCAAATC
Nsd3-FW	CAAAGAGGCCATCCCGGTTC
Nsd3-RV	ATATTCCCGGGCACCTCTTG
Pdcd1-FW	GCAGTTGAGCTGGCAATCAG
Pdcd1-RV	GTGAAGGTGGCATTTGCTCC
Pdcd1lg2-FW	GACGGTGAAAGTCAAAGCTTCTT
Pdcd1lg2-RV	CCTTCGGGGGTCCTGATGT
Ret-FW	ACCAGGTTCCTGTGGACTCT
Ret-RV	CCTTTCAGACGGAAGGCTGT
Rora-FW	TCGTACTGATGTCAGCGGAT
Rora-RV	AGACACCTTGCATATTAGCTTGG
Runx3-FW	GGGCGAGGGAAGAGTTTCAC
Runx3-RV	GTGCCGTCGGGGTTCC
S100a4-FW	TCCTCTCTCTTGGTCTGGTCT
S100a4-RV	CCTTTTCCCCAGGAAGCTAGG
S100a6-FW	ATGTTCGTTTGCCTTGCCTC
S100a6-RV	CTGGGCTAGAAGAAGCGCAC
S100a8-FW	GTCCTCAGTTTGTGCAGAATATAAA
S100a8-RV	TTTGTGAGATGCCACACCCA
S100a9-FW	GGTGGAAGCACAGTTGGCA
S100a9-RV	GTGTCCAGGTCCTCCATGATG
Satb1-FW	ATTCAGTTACACAGTTGCCCT
Satb1-RV	CTCTGTGAAAGGGGGCACTC
Smad7-FW	GGGCTTTCAGATTCCCAACTT
Smad7-RV	AGGGCTCTTGGACACAGTAGA
stab1-FW	GGCAGACGGTACGGTCTAAAC
stab1-RV	AGCGGCAGTCCAGAAGTATCT
Tnfrsf1b-FW	GTCCGAGGTCTTGTTGCAGA
Tnfrsf1b-RV	ACACCCTACAAACCGGAACC
Tnfrsf9-FW	GTGTGCAGGCTATTTCAGGT
Tnfrsf9-RV	TTTTGCAACCCTGCTTCGTT
Tnfsf8-FW	CCAAGAAGTCATGGGCCTACCTCCAA
Tnfsf8-RV	GCAAACGATGAAGTACAAGCCAGGGAA
Yes1-FW	CAATACGGAAGGAGACTGGTG
Yes1-RV	CCATTCTTCTGCCTGAATGGA
Human GAPDH-FW	ACTGTGGTCATGAGTCCTTCC
Human GAPDH-RV	ACTGTGGTCATGAGTCCTTCC
Human IKZF3-FW	CGGCAGCGACATGGAAGATA
Human IKZF3-RV	CAAAACCGCTGCACTTTCTGC
Human IL5-FW	AGCCAATGAGACTCTGAGGAT
Human IL5-RV	TTTCCACAGTACCCCCTTGC

## Sheet: Primer used for ChIP-Q-PCR
Primer name	sequence 5'-3'
Ikzf3+88kb FW	GATCCCGAGCGAGTCCAG
Ikzf3+88kb RV	AAAGCGGGATCCAGAAGTG
Ikzf3+87kb FW	CTTGTGCTTGTTACATATGGGGG
Ikzf3+87kb RV	AAGCCAAAAGCCACTGCACC
Ikzf3+85kb FW	CCAAAATGATCCTTCCTCCCCG
Ikzf3+85kb RV	TGGCCTGCCTCTGTGGATTC
Ikzf3+81kb FW	GAGGTGTCTGGGCTGGTAGA
Ikzf3+81kb RV	TGGGAAGCAGGGACTAGAAA
Ikzf3+76kb FW	AAGGTCATTTCCCAGTGTGG
Ikzf3+76kb RV	ACTGTTCGCTTTGAGGTGCT
Ikzf3+69kb FW	AATAGCTTGGACGTGGTTGG
Ikzf3+69kb RV	TAAATCTGGGGCACCATGC
Ikzf3+66kb FW	CTTATGCTGCACCGAAGTCA
Ikzf3+66kb RV	GAGACCAGCTTGGTGGGTAA
Ikzf3+58kb FW	TCAAGAACATGAGGTCCCGA
Ikzf3+58kb RV	CCTTCCCGGCCTGCTTATTT
Ikzf3+57kb FW	GGCCTCCACACTCAACTAGG
Ikzf3+57kb RV	GAAAGGTAACCTCCTCCGTCA
Ikzf3+49kb FW	TGCTCTGGGGGACCATTGTT
Ikzf3+49kb RV	TAAGCATCACCCCAGGAAGTG
Ikzf3+44kb FW	TTTCTCATTTGTGCAGCGATA
Ikzf3+44kb RV	TTGTGTGCCTACAACTGAGCTT
Ikzf3+36kb FW	GCACACTGCTGATGTTGTGA
Ikzf3+36kb RV	GCTGGGAGAGACCAATTCAG
Ikzf3+33kb FW	TGCGCTAAAGCTGTGATTTG
Ikzf3+33kb RV	GAAAGCCCTGGGTTAATTGC
Ikzf3+19kb FW	GGTTTCGCTGGCTGTACTGT
Ikzf3+19kb RV	GAAAGTTTTGCAGCCAGCTT
Ikzf3+13kb FW	AGACAGCCCAAACTCCAAGA
Ikzf3+13kb RV	AGCCTCTCTCACAGGACTGC
Ikzf3+133bp FW	CTGCAGCTGTCGCTCAGG
Ikzf3+133bp RV	CCCCGGTGTTTCTCAAGTAG
Ikzf3 -5kb FW	CTCCTCTACAGAGCGAAGCAA
Ikzf3 -5kb RV	GCTCTGTAGAGGAGCGATGG

## Sheet: shRNA sequences
Name	Target site(5'-3')	Oligo(5'-3')
shRNA#1-Ikzf3	GCCCAGACGCTCTGAATGA	TGCTGTTGACAGTGAGCGACCAGACGCTCTGAATGACTACTAGTGAAGCCACAGATGTAGTAGTCATTCAGAGCGTCTGGGTGCCTACTGCCTCGGA
shRNA#2-Ikzf3	ACTCCATCAAAGTGATCAA	TGCTGTTGACAGTGAGCGATCCATCAAAGTGATCAACAAATAGTGAAGCCACAGATGTATTTGTTGATCACTTTGATGGAGTGCCTACTGCCTCGGA

## Sheet: guide RNA sequences
Name	target site	Oligo (5'-3')
sgRNA#1-Ikzf3	TCATATTAAACTGCACACGG(5'-3')	FW:caccGTCATATTAAACTGCACACGG
		RV:aaacCCGTGTGCAGTTTAATATGAC
sgRNA#2-Ikzf3	GGTATCGTGAATGAGCCCGGC(3'-5')	FW:caccGCGGCCCGAGTAAGTGCTATG
		RV:aaacCATAGCACTTACTCGGGCCGC

## Sheet: human siRNA sequences
Name	Oligo (5'-3')
siRNA#1-Ikzf3	FW:CCCAGCCAAUGAAGAUGAATT
	RV:UUCAUCUUCAUUGGCUGGGTT
siRNA#2-Ikzf3	FW:CCGUCAAAGUGAUCAACAATT
	RV:UUGUUGAUCACUUUGACGGTT
Negative control	FW:UUCUCCGAACGUGUCACGUTT
	RV:ACGUGACACGUUCGGAGAATT
